# Supplementary material for: Pachymic Acid Inhibits Growth and Induces Apoptosis of Pancreatic Cancer In Vitro and In Vivo by Targeting ER Stress
Source: PLoS One. 2015 Apr 27;10(4):e0122270. doi: 10.1371/journal.pone.0122270 (PMC4411097; doi:10.1371/journal.pone.0122270)
Supplement: S1 Table — (XLSX) [file pone.0122270.s001.xlsx]

## Sheet: DL02_2way_ANOVA
Probeset ID	Gene Symbol	p-value (cell line)	FDR cell line	p-value (treatment)	FDR treatment	p-value (cell line * treatment)	FDR (cell line * treatment)	Mean (MiaPaca-2 * PA)	Mean (MiaPaca-2 * control)	max mean	p-value (MiaPaca-2 * PA vs. MiaPaca-2 * control)	FDR (MiaPaca-2 * PA vs. MiaPaca-2 * control)	Fold-Change (MiaPaca-2 * PA vs. MiaPaca-2 * control)	Gene Title	RefSeq Transcript ID	Gene Ontology Biological Process	Gene Ontology Cellular Component	Gene Ontology Molecular Function	Pathway
11757367_s_at	HSPA6 /// HSPA7	1.51205e-10	6.87305e-11	1.22565e-11	3.04364e-07	1.6841e-11	4.1911e-07	9.17429	4.85737	9.17429	2.37138e-13	4.58701e-09	19.9307	heat shock 70kDa protein 6 (HSP70B') /// heat shock 70kDa protein 7 (HSP70B)	NM_002155 /// NR_024151	0006950 // response to stress // inferred from electronic annotation /// 0006986 // response to unfolded protein // traceable author statement /// 0006986 // response to unfolded protein // non-traceable author statement	---	0000166 // nucleotide binding // inferred from electronic annotation /// 0005524 // ATP binding // inferred from electronic annotation /// 0005524 // ATP binding // non-traceable author statement	---
11723050_a_at	HSPA6	4.88469e-09	1.59043e-09	3.74604e-09	1.15477e-05	5.11383e-10	2.54959e-06	8.05857	4.77414	8.05857	2.34221e-11	6.46993e-08	9.74342	heat shock 70kDa protein 6 (HSP70B')	NM_002155	0006950 // response to stress // inferred from electronic annotation /// 0006986 // response to unfolded protein // traceable author statement	---	0000166 // nucleotide binding // inferred from electronic annotation /// 0005524 // ATP binding // inferred from electronic annotation	---
11719344_a_at	ATF3	8.14583e-06	1.59587e-06	1.31873e-10	1.63317e-06	2.3391e-10	1.94587e-06	7.56256	5.83828	7.56256	2.97756e-12	2.88382e-08	3.30416	activating transcription factor 3	NM_001030287 /// NM_001040619 /// NM_001674	0006094 // gluconeogenesis // inferred from electronic annotation /// 0006350 // transcription // inferred from electronic annotation /// 0006355 // regulation of transcription, DNA-dependent // inferred from electronic annotation /// 0008284 // positive regulation of cell proliferation // inferred from electronic annotation /// 0045449 // regulation of transcription // inferred from electronic a…	0005634 // nucleus // inferred from direct assay /// 0005634 // nucleus // inferred from electronic annotation /// 0005730 // nucleolus // inferred from direct assay	0003677 // DNA binding // inferred from electronic annotation /// 0003700 // sequence-specific DNA binding transcription factor activity // inferred from electronic annotation /// 0003700 // sequence-specific DNA binding transcription factor activity // traceable author statement /// 0003714 // transcription corepressor activity // traceable author statement /// 0005515 // protein binding // infe…	Hypertrophy_model // GenMAPP /// Smooth_muscle_contraction // GenMAPP
11763226_x_at	IL8	3.85602e-08	1.06887e-08	0.03329	0.108408	0.000326096	0.00679426	11.1188	9.5599	11.1188	0.000217218	0.00170244	2.94635	interleukin 8	NM_000584	0001525 // angiogenesis // traceable author statement /// 0006928 // cellular component movement // traceable author statement /// 0006935 // chemotaxis // inferred from electronic annotation /// 0006954 // inflammatory response // traceable author statement /// 0006954 // inflammatory response // inferred from electronic annotation /// 0006955 // immune response // inferred from electronic annot…	0005576 // extracellular region // not recorded /// 0005576 // extracellular region // inferred from electronic annotation /// 0005615 // extracellular space // inferred from electronic annotation /// 0005615 // extracellular space // traceable author statement	0005125 // cytokine activity // inferred from electronic annotation /// 0005153 // interleukin-8 receptor binding // inferred from physical interaction /// 0005515 // protein binding // inferred from physical interaction /// 0008009 // chemokine activity // inferred from electronic annotation /// 0008009 // chemokine activity // traceable author statement	---
11754026_a_at	IL8	5.15818e-08	1.39858e-08	0.0287076	0.0992985	0.000840824	0.0116429	11.1558	9.65021	11.1558	0.000378606	0.00249842	2.83946	interleukin 8	NM_000584	0001525 // angiogenesis // traceable author statement /// 0006928 // cellular component movement // traceable author statement /// 0006935 // chemotaxis // inferred from electronic annotation /// 0006954 // inflammatory response // traceable author statement /// 0006954 // inflammatory response // inferred from electronic annotation /// 0006955 // immune response // inferred from electronic annot…	0005576 // extracellular region // not recorded /// 0005576 // extracellular region // inferred from electronic annotation /// 0005615 // extracellular space // inferred from electronic annotation /// 0005615 // extracellular space // traceable author statement	0005125 // cytokine activity // inferred from electronic annotation /// 0005153 // interleukin-8 receptor binding // inferred from physical interaction /// 0005515 // protein binding // inferred from physical interaction /// 0008009 // chemokine activity // inferred from electronic annotation /// 0008009 // chemokine activity // traceable author statement	---
11728477_at	CXCL3	8.28483e-09	2.5761e-09	0.0100687	0.0533913	0.000496981	0.00857446	8.95106	7.6002	8.95106	0.000137393	0.00123329	2.55064	chemokine (C-X-C motif) ligand 3	NM_002090	0006935 // chemotaxis // inferred from electronic annotation /// 0006954 // inflammatory response // inferred from electronic annotation /// 0006955 // immune response // inferred from electronic annotation /// 0030593 // neutrophil chemotaxis // inferred from sequence or structural similarity	0005576 // extracellular region // not recorded /// 0005576 // extracellular region // inferred from electronic annotation /// 0005615 // extracellular space // inferred from direct assay /// 0005615 // extracellular space // inferred from electronic annotation	0005125 // cytokine activity // inferred from electronic annotation /// 0008009 // chemokine activity // inferred from sequence or structural similarity /// 0008009 // chemokine activity // inferred from electronic annotation	---
11719898_s_at	HBEGF	1.00246e-15	2.82509e-15	2.10627e-07	0.000127346	2.6632e-07	0.000120653	8.2539	6.91108	11.0989	4.9241e-09	2.11609e-06	2.53648	heparin-binding EGF-like growth factor	NM_001945	0007165 // signal transduction // traceable author statement /// 0007173 // epidermal growth factor receptor signaling pathway // inferred from mutant phenotype /// 0007173 // epidermal growth factor receptor signaling pathway // inferred from electronic annotation /// 0007517 // muscle organ development // traceable author statement /// 0008016 // regulation of heart contraction // inferred from…	0005576 // extracellular region // inferred from electronic annotation /// 0005615 // extracellular space // inferred from direct assay /// 0005615 // extracellular space // inferred from sequence or structural similarity /// 0005615 // extracellular space // traceable author statement /// 0005615 // extracellular space // inferred from electronic annotation /// 0005886 // plasma membrane // infe…	0004872 // receptor activity // inferred from electronic annotation /// 0005154 // epidermal growth factor receptor binding // inferred from electronic annotation /// 0005154 // epidermal growth factor receptor binding // traceable author statement /// 0008083 // growth factor activity // inferred from electronic annotation /// 0008201 // heparin binding // inferred from mutant phenotype /// 0008…	Hypertrophy_model // GenMAPP
11728476_a_at	CXCL3	1.40676e-09	5.13283e-10	0.0035192	0.0290632	9.34664e-05	0.00326687	8.39907	7.09436	8.39907	2.4789e-05	0.000398995	2.47035	chemokine (C-X-C motif) ligand 3	NM_002090	0006935 // chemotaxis // inferred from electronic annotation /// 0006954 // inflammatory response // inferred from electronic annotation /// 0006955 // immune response // inferred from electronic annotation /// 0030593 // neutrophil chemotaxis // inferred from sequence or structural similarity	0005576 // extracellular region // not recorded /// 0005576 // extracellular region // inferred from electronic annotation /// 0005615 // extracellular space // inferred from direct assay /// 0005615 // extracellular space // inferred from electronic annotation	0005125 // cytokine activity // inferred from electronic annotation /// 0008009 // chemokine activity // inferred from sequence or structural similarity /// 0008009 // chemokine activity // inferred from electronic annotation	---
11754114_a_at	CXCL1	3.01865e-09	1.02806e-09	0.0261138	0.0937367	0.000233864	0.00561848	11.006	9.7085	11.006	0.000148166	0.0013044	2.45808	chemokine (C-X-C motif) ligand 1 (melanoma growth stimulating activity, alpha)	NM_001511	0006935 // chemotaxis // traceable author statement /// 0006954 // inflammatory response // inferred from electronic annotation /// 0006954 // inflammatory response // traceable author statement /// 0006955 // immune response // inferred from electronic annotation /// 0007165 // signal transduction // traceable author statement /// 0007186 // G-protein coupled receptor protein signaling pathway /…	0005576 // extracellular region // not recorded /// 0005576 // extracellular region // inferred from electronic annotation /// 0005615 // extracellular space // inferred from electronic annotation /// 0005615 // extracellular space // traceable author statement	0005102 // receptor binding // traceable author statement /// 0005125 // cytokine activity // inferred from electronic annotation /// 0008009 // chemokine activity // inferred from electronic annotation /// 0008009 // chemokine activity // traceable author statement /// 0008047 // enzyme activator activity // traceable author statement /// 0008083 // growth factor activity // inferred from electr…	---
11744413_x_at	HSPA1A	4.69816e-14	6.44258e-14	1.28371e-07	9.31578e-05	1.24569e-07	7.79595e-05	10.4666	9.17105	12.1359	2.55556e-09	1.62328e-06	2.45477	heat shock 70kDa protein 1A	NM_005345	0006402 // mRNA catabolic process // inferred from direct assay /// 0006916 // anti-apoptosis // traceable author statement /// 0006950 // response to stress // inferred from electronic annotation /// 0006986 // response to unfolded protein // inferred from direct assay /// 0008285 // negative regulation of cell proliferation // inferred from mutant phenotype /// 0030308 // negative regulation of…	0005634 // nucleus // inferred from direct assay /// 0005737 // cytoplasm // inferred from direct assay /// 0005737 // cytoplasm // inferred from electronic annotation /// 0005737 // cytoplasm // traceable author statement /// 0005739 // mitochondrion // traceable author statement /// 0005783 // endoplasmic reticulum // traceable author statement /// 0016234 // inclusion body // inferred from dir…	0000166 // nucleotide binding // inferred from electronic annotation /// 0005515 // protein binding // inferred from physical interaction /// 0005524 // ATP binding // inferred from electronic annotation /// 0031625 // ubiquitin protein ligase binding // inferred from physical interaction /// 0044183 // protein binding involved in protein folding // inferred from direct assay /// 0047485 // prote…	---
11744127_at	CXCL2	7.20314e-14	9.16522e-14	4.64235e-05	0.00227191	7.45014e-07	0.000229451	10.984	9.69329	10.984	1.28901e-07	1.57027e-05	2.44653	chemokine (C-X-C motif) ligand 2	NM_002089	0006935 // chemotaxis // inferred from electronic annotation /// 0006935 // chemotaxis // traceable author statement /// 0006954 // inflammatory response // inferred from electronic annotation /// 0006954 // inflammatory response // traceable author statement /// 0006955 // immune response // inferred from electronic annotation	0005576 // extracellular region // not recorded /// 0005576 // extracellular region // inferred from electronic annotation /// 0005615 // extracellular space // inferred from electronic annotation /// 0005615 // extracellular space // traceable author statement /// 0005625 // soluble fraction // traceable author statement	0005125 // cytokine activity // inferred from electronic annotation /// 0008009 // chemokine activity // inferred from electronic annotation /// 0008009 // chemokine activity // traceable author statement	---
11718841_s_at	IL8	3.18644e-08	8.96273e-09	0.0241099	0.0895832	0.000270785	0.00610718	12.6946	11.4322	12.6946	0.000155985	0.00135882	2.39895	interleukin 8	NM_000584	0001525 // angiogenesis // traceable author statement /// 0006928 // cellular component movement // traceable author statement /// 0006935 // chemotaxis // inferred from electronic annotation /// 0006954 // inflammatory response // traceable author statement /// 0006954 // inflammatory response // inferred from electronic annotation /// 0006955 // immune response // inferred from electronic annot…	0005576 // extracellular region // not recorded /// 0005576 // extracellular region // inferred from electronic annotation /// 0005615 // extracellular space // inferred from electronic annotation /// 0005615 // extracellular space // traceable author statement	0005125 // cytokine activity // inferred from electronic annotation /// 0005153 // interleukin-8 receptor binding // inferred from physical interaction /// 0005515 // protein binding // inferred from physical interaction /// 0008009 // chemokine activity // inferred from electronic annotation /// 0008009 // chemokine activity // traceable author statement	---
11715442_s_at	CTGF	0.0241034	0.00295571	2.26461e-07	0.000129774	2.97821e-06	0.000456087	7.75694	6.51646	7.75694	1.71437e-08	4.68869e-06	2.36276	connective tissue growth factor	NM_001901	0001502 // cartilage condensation // inferred from electronic annotation /// 0001503 // ossification // inferred from electronic annotation /// 0001525 // angiogenesis // inferred from electronic annotation /// 0001558 // regulation of cell growth // inferred from electronic annotation /// 0001934 // positive regulation of protein phosphorylation // inferred from electronic annotation /// 0006260…	0005576 // extracellular region // inferred from electronic annotation /// 0005578 // proteinaceous extracellular matrix // inferred from electronic annotation /// 0005578 // proteinaceous extracellular matrix // traceable author statement /// 0005615 // extracellular space // inferred from electronic annotation /// 0005801 // cis-Golgi network // inferred from electronic annotation /// 0005829 /…	0001968 // fibronectin binding // inferred from electronic annotation /// 0005178 // integrin binding // inferred from electronic annotation /// 0005520 // insulin-like growth factor binding // inferred from electronic annotation /// 0005520 // insulin-like growth factor binding // traceable author statement /// 0008083 // growth factor activity // inferred from electronic annotation /// 0008201 …	---
11749905_a_at	CYR61	4.23467e-10	1.73461e-10	4.51907e-08	4.86294e-05	3.13624e-08	3.40581e-05	9.83643	8.62177	10.1386	7.24414e-10	5.60506e-07	2.32087	cysteine-rich, angiogenic inducer, 61	NM_001554	0001558 // regulation of cell growth // inferred from electronic annotation /// 0002041 // intussusceptive angiogenesis // inferred from electronic annotation /// 0006935 // chemotaxis // inferred from electronic annotation /// 0007155 // cell adhesion // inferred from electronic annotation /// 0008283 // cell proliferation // traceable author statement /// 0009653 // anatomical structure morphog…	0005576 // extracellular region // inferred from electronic annotation	0005520 // insulin-like growth factor binding // inferred from electronic annotation /// 0008201 // heparin binding // inferred from electronic annotation /// 0019838 // growth factor binding // inferred from electronic annotation /// 0050840 // extracellular matrix binding // inferred from electronic annotation	Hypertrophy_model // GenMAPP
11744128_x_at	CXCL2	1.25164e-12	1.02342e-12	0.00209178	0.0212303	1.22635e-05	0.00108045	11.0066	9.80625	11.0066	4.92916e-06	0.000138688	2.29798	chemokine (C-X-C motif) ligand 2	NM_002089	0006935 // chemotaxis // inferred from electronic annotation /// 0006935 // chemotaxis // traceable author statement /// 0006954 // inflammatory response // inferred from electronic annotation /// 0006954 // inflammatory response // traceable author statement /// 0006955 // immune response // inferred from electronic annotation	0005576 // extracellular region // not recorded /// 0005576 // extracellular region // inferred from electronic annotation /// 0005615 // extracellular space // inferred from electronic annotation /// 0005615 // extracellular space // traceable author statement /// 0005625 // soluble fraction // traceable author statement	0005125 // cytokine activity // inferred from electronic annotation /// 0008009 // chemokine activity // inferred from electronic annotation /// 0008009 // chemokine activity // traceable author statement	---
11715441_a_at	CTGF	0.00529396	0.000714919	1.15977e-05	0.00109142	7.6218e-05	0.00288025	6.57352	5.39332	6.57352	8.6775e-07	4.67196e-05	2.26609	connective tissue growth factor	NM_001901	0001502 // cartilage condensation // inferred from electronic annotation /// 0001503 // ossification // inferred from electronic annotation /// 0001525 // angiogenesis // inferred from electronic annotation /// 0001558 // regulation of cell growth // inferred from electronic annotation /// 0001934 // positive regulation of protein phosphorylation // inferred from electronic annotation /// 0006260…	0005576 // extracellular region // inferred from electronic annotation /// 0005578 // proteinaceous extracellular matrix // inferred from electronic annotation /// 0005578 // proteinaceous extracellular matrix // traceable author statement /// 0005615 // extracellular space // inferred from electronic annotation /// 0005801 // cis-Golgi network // inferred from electronic annotation /// 0005829 /…	0001968 // fibronectin binding // inferred from electronic annotation /// 0005178 // integrin binding // inferred from electronic annotation /// 0005520 // insulin-like growth factor binding // inferred from electronic annotation /// 0005520 // insulin-like growth factor binding // traceable author statement /// 0008083 // growth factor activity // inferred from electronic annotation /// 0008201 …	---
11740393_at	TNFRSF9	6.52027e-14	8.47566e-14	3.35219e-08	4.14479e-05	5.86133e-09	1.12454e-05	8.00925	6.82911	8.00925	2.53647e-10	4.00489e-07	2.26598	tumor necrosis factor receptor superfamily, member 9	NM_001561	0006917 // induction of apoptosis // traceable author statement /// 0008285 // negative regulation of cell proliferation // traceable author statement /// 0042127 // regulation of cell proliferation // inferred from electronic annotation	0005887 // integral to plasma membrane // traceable author statement /// 0016020 // membrane // inferred from electronic annotation /// 0016021 // integral to membrane // inferred from electronic annotation	0004872 // receptor activity // inferred from electronic annotation /// 0004872 // receptor activity // traceable author statement /// 0005515 // protein binding // inferred from electronic annotation	---
11763250_x_at	CXCL1 /// CXCL2	2.87834e-10	1.22559e-10	0.00424676	0.0325089	8.53482e-05	0.00310565	10.7367	9.56239	10.7367	2.59428e-05	0.000409544	2.25682	chemokine (C-X-C motif) ligand 1 (melanoma growth stimulating activity, alpha) /// chem	NM_001511 /// NM_002089	0006935 // chemotaxis // traceable author statement /// 0006935 // chemotaxis // inferred from electronic annotation /// 0006954 // inflammatory response // inferred from electronic annotation /// 0006954 // inflammatory response // traceable author statement /// 0006955 // immune response // inferred from electronic annotation /// 0007165 // signal transduction // traceable author statement /// …	0005576 // extracellular region // not recorded /// 0005576 // extracellular region // inferred from electronic annotation /// 0005615 // extracellular space // inferred from electronic annotation /// 0005615 // extracellular space // traceable author statement /// 0005625 // soluble fraction // traceable author statement	0005102 // receptor binding // traceable author statement /// 0005125 // cytokine activity // inferred from electronic annotation /// 0008009 // chemokine activity // inferred from electronic annotation /// 0008009 // chemokine activity // traceable author statement /// 0008047 // enzyme activator activity // traceable author statement /// 0008083 // growth factor activity // inferred from electr…	---
11730923_x_at	ADAMTS4	4.28132e-13	4.08411e-13	0.0135243	0.0636786	0.000142795	0.00417243	8.76902	7.62951	8.76902	7.10339e-05	0.00079662	2.20306	ADAM metallopeptidase with thrombospondin type 1 motif, 4	NM_005099	0001501 // skeletal system development // traceable author statement /// 0006508 // proteolysis // inferred from electronic annotation /// 0006508 // proteolysis // traceable author statement	0005576 // extracellular region // inferred from electronic annotation /// 0005578 // proteinaceous extracellular matrix // inferred from electronic annotation /// 0005615 // extracellular space // inferred from direct assay /// 0031012 // extracellular matrix // inferred from electronic annotation	0002020 // protease binding // inferred from physical interaction /// 0004222 // metalloendopeptidase activity // inferred from electronic annotation /// 0005515 // protein binding // inferred from physical interaction /// 0008233 // peptidase activity // inferred from electronic annotation /// 0008233 // peptidase activity // traceable author statement /// 0008237 // metallopeptidase activity //…	---
11723753_a_at	ZFAND2A	0.0258026	0.00315089	3.8578e-08	4.42036e-05	1.62434e-08	2.37731e-05	9.04465	7.92659	9.04465	4.72089e-10	4.79254e-07	2.17054	zinc finger, AN1-type domain 2A	NM_182491	---	0005634 // nucleus // inferred from electronic annotation /// 0005737 // cytoplasm // inferred from electronic annotation	0008270 // zinc ion binding // inferred from electronic annotation /// 0046872 // metal ion binding // inferred from electronic annotation	---
11748180_a_at	SERPINB8	1.29676e-12	1.05933e-12	3.92636e-08	4.42036e-05	3.09316e-08	3.40581e-05	10.0983	9.00446	10.0983	6.69277e-10	5.60506e-07	2.13446	serpin peptidase inhibitor, clade B (ovalbumin), member 8	NM_001031848 /// NM_002640 /// NM_198833	0010951 // negative regulation of endopeptidase activity // inferred from direct assay	0005576 // extracellular region // inferred from electronic annotation /// 0005737 // cytoplasm // inferred from electronic annotation /// 0005829 // cytosol // inferred from direct assay	0004867 // serine-type endopeptidase inhibitor activity // inferred from direct assay /// 0004867 // serine-type endopeptidase inhibitor activity // inferred from electronic annotation /// 0005515 // protein binding // inferred from physical interaction /// 0030414 // peptidase inhibitor activity // inferred from electronic annotation	---
11715493_a_at	CYR61	1.84191e-12	1.42801e-12	4.52164e-10	3.72825e-06	3.65839e-09	8.30056e-06	10.8767	9.79314	11.328	2.16432e-11	6.46993e-08	2.11929	cysteine-rich, angiogenic inducer, 61	NM_001554	0001558 // regulation of cell growth // inferred from electronic annotation /// 0002041 // intussusceptive angiogenesis // inferred from electronic annotation /// 0006935 // chemotaxis // inferred from electronic annotation /// 0007155 // cell adhesion // inferred from electronic annotation /// 0008283 // cell proliferation // traceable author statement /// 0009653 // anatomical structure morphog…	0005576 // extracellular region // inferred from electronic annotation	0005520 // insulin-like growth factor binding // inferred from electronic annotation /// 0008201 // heparin binding // inferred from electronic annotation /// 0019838 // growth factor binding // inferred from electronic annotation /// 0050840 // extracellular matrix binding // inferred from electronic annotation	Hypertrophy_model // GenMAPP
11718939_s_at	TNFAIP3	1.8848e-14	3.07646e-14	2.43302e-05	0.00165649	3.3718e-07	0.000147494	7.49898	6.42226	9.81194	5.84125e-08	9.6607e-06	2.10924	tumor necrosis factor, alpha-induced protein 3	NM_006290	0006915 // apoptosis // inferred from electronic annotation /// 0006916 // anti-apoptosis // non-traceable author statement /// 0043124 // negative regulation of I-kappaB kinase/NF-kappaB cascade // inferred from direct assay /// 0070536 // protein K63-linked deubiquitination // inferred from direct assay /// 0070936 // protein K48-linked ubiquitination // inferred from direct assay	0005634 // nucleus // inferred from direct assay /// 0005634 // nucleus // inferred from electronic annotation /// 0005737 // cytoplasm // inferred from direct assay /// 0005737 // cytoplasm // inferred from electronic annotation /// 0005813 // centrosome // inferred from direct assay	0003677 // DNA binding // inferred from electronic annotation /// 0003824 // catalytic activity // inferred from electronic annotation /// 0004221 // ubiquitin thiolesterase activity // inferred from mutant phenotype /// 0004842 // ubiquitin-protein ligase activity // inferred from direct assay /// 0004843 // ubiquitin-specific protease activity // inferred from direct assay /// 0005515 // protei…	---
11720062_s_at	IER3	4.00868e-16	1.3877e-15	1.15259e-09	5.98005e-06	3.12791e-10	1.9521e-06	10.2318	9.16133	11.5027	1.0235e-11	4.9354e-08	2.10011	immediate early response 3	NM_003897	0006915 // apoptosis // traceable author statement /// 0006916 // anti-apoptosis // traceable author statement /// 0006916 // anti-apoptosis // non-traceable author statement /// 0009653 // anatomical structure morphogenesis // traceable author statement	0016020 // membrane // inferred from electronic annotation /// 0016021 // integral to membrane // inferred from electronic annotation	0005515 // protein binding // inferred from physical interaction	---
11750411_x_at	HSPA1A /// HSPA1B	5.88371e-08	1.57942e-08	2.54218e-07	0.000130943	8.87076e-08	6.21706e-05	10.7311	9.66704	10.8032	3.02474e-09	1.67002e-06	2.09077	heat shock 70kDa protein 1A /// heat shock 70kDa protein 1B	NM_005345 /// NM_005346	0006402 // mRNA catabolic process // inferred from direct assay /// 0006916 // anti-apoptosis // traceable author statement /// 0006950 // response to stress // inferred from electronic annotation /// 0006986 // response to unfolded protein // inferred from direct assay /// 0008285 // negative regulation of cell proliferation // inferred from mutant phenotype /// 0030308 // negative regulation of…	0005634 // nucleus // inferred from direct assay /// 0005737 // cytoplasm // inferred from direct assay /// 0005737 // cytoplasm // traceable author statement /// 0005737 // cytoplasm // inferred from electronic annotation /// 0005739 // mitochondrion // traceable author statement /// 0005783 // endoplasmic reticulum // traceable author statement /// 0016234 // inclusion body // inferred from dir…	0000166 // nucleotide binding // inferred from electronic annotation /// 0005515 // protein binding // inferred from physical interaction /// 0005524 // ATP binding // inferred from electronic annotation /// 0031625 // ubiquitin protein ligase binding // inferred from physical interaction /// 0044183 // protein binding involved in protein folding // inferred from direct assay /// 0047485 // prote…	---
11737922_a_at	SERPINB8	8.93832e-13	7.70464e-13	9.25697e-08	7.6071e-05	5.32485e-08	4.57649e-05	8.89762	7.83888	8.89762	1.38045e-09	9.8923e-07	2.08311	serpin peptidase inhibitor, clade B (ovalbumin), member 8	NM_001031848 /// NM_002640 /// NM_198833	0010951 // negative regulation of endopeptidase activity // inferred from direct assay	0005576 // extracellular region // inferred from electronic annotation /// 0005737 // cytoplasm // inferred from electronic annotation /// 0005829 // cytosol // inferred from direct assay	0004867 // serine-type endopeptidase inhibitor activity // inferred from direct assay /// 0004867 // serine-type endopeptidase inhibitor activity // inferred from electronic annotation /// 0005515 // protein binding // inferred from physical interaction /// 0030414 // peptidase inhibitor activity // inferred from electronic annotation	---
11757513_at	NFKBIZ	3.96046e-07	9.33553e-08	2.08862e-06	0.000407221	1.87725e-07	9.87699e-05	10.0828	9.0254	10.1625	1.29646e-08	3.99378e-06	2.08111	nuclear factor of kappa light polypeptide gene enhancer in B-cells inhibitor, zeta	NM_001005474 /// NM_031419	0006350 // transcription // inferred from electronic annotation /// 0006954 // inflammatory response // inferred from electronic annotation /// 0045449 // regulation of transcription // inferred from electronic annotation	0005634 // nucleus // inferred from electronic annotation	---	---
11719366_s_at	CXCL1	2.33659e-09	8.13636e-10	0.147324	0.24341	0.000927241	0.0124066	12.2663	11.2414	12.2663	0.00127917	0.00585115	2.03495	chemokine (C-X-C motif) ligand 1 (melanoma growth stimulating activity, alpha)	NM_001511	0006935 // chemotaxis // traceable author statement /// 0006954 // inflammatory response // inferred from electronic annotation /// 0006954 // inflammatory response // traceable author statement /// 0006955 // immune response // inferred from electronic annotation /// 0007165 // signal transduction // traceable author statement /// 0007186 // G-protein coupled receptor protein signaling pathway /…	0005576 // extracellular region // not recorded /// 0005576 // extracellular region // inferred from electronic annotation /// 0005615 // extracellular space // inferred from electronic annotation /// 0005615 // extracellular space // traceable author statement	0005102 // receptor binding // traceable author statement /// 0005125 // cytokine activity // inferred from electronic annotation /// 0008009 // chemokine activity // inferred from electronic annotation /// 0008009 // chemokine activity // traceable author statement /// 0008047 // enzyme activator activity // traceable author statement /// 0008083 // growth factor activity // inferred from electr…	---
11718618_a_at	DNAJA4	2.48905e-10	1.07638e-10	9.9937e-06	0.000985858	1.6408e-05	0.00129064	6.50952	5.50461	7.36976	3.51801e-07	2.6822e-05	2.00681	DnaJ (Hsp40) homolog, subfamily A, member 4	NM_001130182 /// NM_001130183 /// NM_018602	0006457 // protein folding // inferred from electronic annotation /// 0009408 // response to heat // inferred from electronic annotation	0016020 // membrane // inferred from electronic annotation	0005524 // ATP binding // inferred from electronic annotation /// 0031072 // heat shock protein binding // inferred from electronic annotation /// 0046872 // metal ion binding // inferred from electronic annotation /// 0051082 // unfolded protein binding // inferred from electronic annotation	---
11718940_a_at	TNFAIP3	1.15529e-13	1.35622e-13	0.000427092	0.00824191	1.23446e-06	0.00028948	6.0987	5.10002	8.40471	4.98689e-07	3.31886e-05	1.99817	tumor necrosis factor, alpha-induced protein 3	NM_006290	0006915 // apoptosis // inferred from electronic annotation /// 0006916 // anti-apoptosis // non-traceable author statement /// 0043124 // negative regulation of I-kappaB kinase/NF-kappaB cascade // inferred from direct assay /// 0070536 // protein K63-linked deubiquitination // inferred from direct assay /// 0070936 // protein K48-linked ubiquitination // inferred from direct assay	0005634 // nucleus // inferred from direct assay /// 0005634 // nucleus // inferred from electronic annotation /// 0005737 // cytoplasm // inferred from direct assay /// 0005737 // cytoplasm // inferred from electronic annotation /// 0005813 // centrosome // inferred from direct assay	0003677 // DNA binding // inferred from electronic annotation /// 0003824 // catalytic activity // inferred from electronic annotation /// 0004221 // ubiquitin thiolesterase activity // inferred from mutant phenotype /// 0004842 // ubiquitin-protein ligase activity // inferred from direct assay /// 0004843 // ubiquitin-specific protease activity // inferred from direct assay /// 0005515 // protei…	---
11728413_at	SERPINB8	5.28206e-13	4.90051e-13	3.43022e-07	0.000143857	5.17357e-08	4.57649e-05	8.87782	7.9117	8.87782	2.60467e-09	1.62328e-06	1.95358	serpin peptidase inhibitor, clade B (ovalbumin), member 8	NM_001031848 /// NM_002640 /// NM_198833	0010951 // negative regulation of endopeptidase activity // inferred from direct assay	0005576 // extracellular region // inferred from electronic annotation /// 0005737 // cytoplasm // inferred from electronic annotation /// 0005829 // cytosol // inferred from direct assay	0004867 // serine-type endopeptidase inhibitor activity // inferred from direct assay /// 0004867 // serine-type endopeptidase inhibitor activity // inferred from electronic annotation /// 0005515 // protein binding // inferred from physical interaction /// 0030414 // peptidase inhibitor activity // inferred from electronic annotation	---
11747820_x_at	UPP1	1.72465e-11	1.00009e-11	1.18206e-05	0.00110603	1.03316e-06	0.000256954	8.45454	7.50889	9.43337	8.12546e-08	1.19206e-05	1.92606	uridine phosphorylase 1	NM_003364 /// NM_181597	0006139 // nucleobase, nucleoside, nucleotide and nucleic acid metabolic process // traceable author statement /// 0006220 // pyrimidine nucleotide metabolic process // inferred from electronic annotation /// 0009116 // nucleoside metabolic process // inferred from electronic annotation /// 0009166 // nucleotide catabolic process // inferred from electronic annotation /// 0046108 // uridine metab…	0005737 // cytoplasm // inferred from electronic annotation	0003824 // catalytic activity // inferred from electronic annotation /// 0004850 // uridine phosphorylase activity // inferred from electronic annotation /// 0004850 // uridine phosphorylase activity // traceable author statement /// 0016740 // transferase activity // inferred from electronic annotation /// 0016757 // transferase activity, transferring glycosyl groups // inferred from electronic …	---
11749773_x_at	GBP1	9.22912e-16	2.65695e-15	7.20573e-06	0.00082598	1.34051e-05	0.00116073	5.4102	4.47255	8.47917	2.62924e-07	2.31374e-05	1.9154	guanylate binding protein 1, interferon-inducible, 67kDa	NM_002053	---	0005886 // plasma membrane // inferred from electronic annotation /// 0016020 // membrane // inferred from electronic annotation	0000166 // nucleotide binding // inferred from electronic annotation /// 0003924 // GTPase activity // inferred from electronic annotation /// 0005525 // GTP binding // inferred from electronic annotation /// 0005525 // GTP binding // traceable author statement	---
11755981_a_at	HBEGF	3.03276e-14	4.46423e-14	7.29975e-05	0.00301065	6.64415e-06	0.00074954	4.80131	3.8721	7.2117	6.09565e-07	3.82079e-05	1.90424	heparin-binding EGF-like growth factor	NM_001945	0007165 // signal transduction // traceable author statement /// 0007173 // epidermal growth factor receptor signaling pathway // inferred from mutant phenotype /// 0007173 // epidermal growth factor receptor signaling pathway // inferred from electronic annotation /// 0007517 // muscle organ development // traceable author statement /// 0008016 // regulation of heart contraction // inferred from…	0005576 // extracellular region // inferred from electronic annotation /// 0005615 // extracellular space // inferred from direct assay /// 0005615 // extracellular space // inferred from sequence or structural similarity /// 0005615 // extracellular space // traceable author statement /// 0005615 // extracellular space // inferred from electronic annotation /// 0005886 // plasma membrane // infe…	0004872 // receptor activity // inferred from electronic annotation /// 0005154 // epidermal growth factor receptor binding // inferred from electronic annotation /// 0005154 // epidermal growth factor receptor binding // traceable author statement /// 0008083 // growth factor activity // inferred from electronic annotation /// 0008201 // heparin binding // inferred from mutant phenotype /// 0008…	Hypertrophy_model // GenMAPP
11719916_at	IL1B	1.33824e-14	2.33884e-14	2.16547e-05	0.00157468	7.4718e-06	0.000792997	7.91921	6.99181	10.338	3.46454e-07	2.66799e-05	1.90184	interleukin 1, beta	NM_000576	0000187 // activation of MAPK activity // inferred from direct assay /// 0001525 // angiogenesis // inferred from electronic annotation /// 0001660 // fever // inferred from electronic annotation /// 0001934 // positive regulation of protein phosphorylation // inferred from direct assay /// 0001934 // positive regulation of protein phosphorylation // non-traceable author statement /// 0002439 // …	0005576 // extracellular region // not recorded /// 0005576 // extracellular region // non-traceable author statement /// 0005576 // extracellular region // inferred from electronic annotation /// 0005615 // extracellular space // inferred from mutant phenotype /// 0005615 // extracellular space // inferred from electronic annotation /// 0030141 // stored secretory granule // inferred from electr…	0005125 // cytokine activity // inferred from direct assay /// 0005125 // cytokine activity // inferred from mutant phenotype /// 0005125 // cytokine activity // inferred from electronic annotation /// 0005149 // interleukin-1 receptor binding // non-traceable author statement /// 0005149 // interleukin-1 receptor binding // inferred from electronic annotation /// 0005515 // protein binding // in…	Smooth_muscle_contraction // GenMAPP
11729120_x_at	HSPA1B	3.97552e-07	9.38035e-08	2.33736e-07	0.000129774	8.80645e-08	6.21706e-05	11.1496	10.2259	11.1496	2.88833e-09	1.66221e-06	1.89694	heat shock 70kDa protein 1B	NM_005346	0006402 // mRNA catabolic process // inferred from direct assay /// 0006916 // anti-apoptosis // traceable author statement /// 0006950 // response to stress // inferred from electronic annotation /// 0006986 // response to unfolded protein // inferred from direct assay /// 0008285 // negative regulation of cell proliferation // inferred from mutant phenotype /// 0030308 // negative regulation of…	0005634 // nucleus // inferred from direct assay /// 0005737 // cytoplasm // inferred from direct assay /// 0005737 // cytoplasm // traceable author statement /// 0005737 // cytoplasm // inferred from electronic annotation /// 0005739 // mitochondrion // traceable author statement /// 0005783 // endoplasmic reticulum // traceable author statement /// 0016234 // inclusion body // inferred from dir…	0000166 // nucleotide binding // inferred from electronic annotation /// 0005515 // protein binding // inferred from physical interaction /// 0005524 // ATP binding // inferred from electronic annotation /// 0031625 // ubiquitin protein ligase binding // inferred from physical interaction /// 0044183 // protein binding involved in protein folding // inferred from direct assay /// 0047485 // prote…	---
11717039_a_at	GADD45A	5.1805e-08	1.4033e-08	1.45282e-09	5.98005e-06	6.63889e-10	2.7608e-06	11.3549	10.443	11.3549	1.70809e-11	6.46993e-08	1.88149	growth arrest and DNA-damage-inducible, alpha	NM_001924	0000079 // regulation of cyclin-dependent protein kinase activity // traceable author statement /// 0000086 // G2/M transition of mitotic cell cycle // inferred from electronic annotation /// 0006281 // DNA repair // traceable author statement /// 0006469 // negative regulation of protein kinase activity // inferred from electronic annotation /// 0006915 // apoptosis // traceable author statement…	0005634 // nucleus // inferred from direct assay /// 0005634 // nucleus // traceable author statement	0005515 // protein binding // inferred from physical interaction /// 0005515 // protein binding // inferred from electronic annotation	Cell_cycle_KEGG // GenMAPP /// G1_to_S_cell_cycle_Reactome // GenMAPP
11752442_a_at	MIR17HG	1.11932e-05	2.15349e-06	0.0195573	0.0795608	0.00333891	0.0263931	6.15891	5.25105	6.80109	0.000747426	0.0040116	1.87625	MIR17 host gene (non-protein coding)	NR_027349 /// NR_027350	---	0016020 // membrane // inferred from electronic annotation /// 0016021 // integral to membrane // inferred from electronic annotation	---	---
11715388_s_at	CDKN1A	1.2691e-14	2.22998e-14	3.89684e-05	0.00203965	4.5252e-06	0.000576665	8.58614	7.68023	10.9905	3.51978e-07	2.6822e-05	1.87373	cyclin-dependent kinase inhibitor 1A (p21, Cip1)	NM_000389 /// NM_078467 /// NR_037150 /// NR_037151 /// NR_037152	0000079 // regulation of cyclin-dependent protein kinase activity // traceable author statement /// 0000082 // G1/S transition of mitotic cell cycle // inferred from direct assay /// 0000086 // G2/M transition of mitotic cell cycle // inferred from mutant phenotype /// 0006974 // response to DNA damage stimulus // inferred from mutant phenotype /// 0006974 // response to DNA damage stimulus // in…	0000307 // cyclin-dependent protein kinase holoenzyme complex // inferred from direct assay /// 0000307 // cyclin-dependent protein kinase holoenzyme complex // inferred from electronic annotation /// 0005634 // nucleus // inferred from direct assay /// 0005634 // nucleus // inferred from electronic annotation /// 0005654 // nucleoplasm // not recorded /// 0005737 // cytoplasm // inferred from el…	0004860 // protein kinase inhibitor activity // inferred from electronic annotation /// 0004861 // cyclin-dependent protein kinase inhibitor activity // not recorded /// 0004861 // cyclin-dependent protein kinase inhibitor activity // inferred from electronic annotation /// 0004861 // cyclin-dependent protein kinase inhibitor activity // traceable author statement /// 0005515 // protein binding /…	Cell_cycle_KEGG // GenMAPP /// G1_to_S_cell_cycle_Reactome // GenMAPP
11741911_a_at	GBP3	5.8049e-16	1.85822e-15	1.25077e-05	0.0011456	4.24762e-05	0.00205873	6.07686	5.18385	9.4609	6.65559e-07	4.04025e-05	1.85705	guanylate binding protein 3	NM_018284	---	0016020 // membrane // inferred from electronic annotation /// 0016021 // integral to membrane // inferred from electronic annotation	0000166 // nucleotide binding // inferred from electronic annotation /// 0003924 // GTPase activity // inferred from electronic annotation /// 0005525 // GTP binding // inferred from electronic annotation	---
11759254_at	TNFSF18	4.03578e-15	8.85804e-15	0.000177808	0.00498824	5.0647e-05	0.00225012	8.89791	8.02154	8.89791	3.26719e-06	0.000106907	1.83574	tumor necrosis factor (ligand) superfamily, member 18	NM_005092	0006916 // anti-apoptosis // traceable author statement /// 0006955 // immune response // inferred from electronic annotation /// 0007165 // signal transduction // traceable author statement /// 0007267 // cell-cell signaling // traceable author statement	0005615 // extracellular space // inferred from electronic annotation /// 0016020 // membrane // inferred from electronic annotation /// 0016021 // integral to membrane // inferred from electronic annotation	0005102 // receptor binding // traceable author statement /// 0005125 // cytokine activity // inferred from electronic annotation /// 0005164 // tumor necrosis factor receptor binding // inferred from electronic annotation	---
11752931_x_at	GBP1	6.27204e-18	6.18816e-17	1.7808e-07	0.000119044	1.93219e-07	9.87699e-05	5.47399	4.59823	8.45723	3.81379e-09	1.87739e-06	1.83498	guanylate binding protein 1, interferon-inducible, 67kDa	NM_002053	---	0005886 // plasma membrane // inferred from electronic annotation /// 0016020 // membrane // inferred from electronic annotation	0000166 // nucleotide binding // inferred from electronic annotation /// 0003924 // GTPase activity // inferred from electronic annotation /// 0005525 // GTP binding // inferred from electronic annotation /// 0005525 // GTP binding // traceable author statement	---
11716939_a_at	HMOX1	8.19614e-13	7.1496e-13	2.69534e-05	0.00172195	2.12562e-05	0.00146948	7.79665	6.92338	7.79665	7.02834e-07	4.17368e-05	1.83181	heme oxygenase (decycling) 1	NM_002133	0001525 // angiogenesis // traceable author statement /// 0001525 // angiogenesis // inferred from electronic annotation /// 0001666 // response to hypoxia // inferred from electronic annotation /// 0001935 // endothelial cell proliferation // traceable author statement /// 0002246 // wound healing involved in inflammatory response // inferred from mutant phenotype /// 0002686 // negative regulat…	0005615 // extracellular space // traceable author statement /// 0005624 // membrane fraction // traceable author statement /// 0005634 // nucleus // inferred from sequence or structural similarity /// 0005634 // nucleus // inferred from electronic annotation /// 0005730 // nucleolus // inferred from electronic annotation /// 0005783 // endoplasmic reticulum // inferred from direct assay /// 0005…	0004392 // heme oxygenase (decyclizing) activity // inferred from direct assay /// 0004392 // heme oxygenase (decyclizing) activity // inferred from mutant phenotype /// 0004392 // heme oxygenase (decyclizing) activity // inferred from electronic annotation /// 0004392 // heme oxygenase (decyclizing) activity // traceable author statement /// 0004630 // phospholipase D activity // inferred from e…	---
11722705_at	B3GNT5	2.29874e-17	1.62745e-16	1.00336e-06	0.000277694	1.53535e-06	0.000321897	6.95205	6.07986	10.1714	2.82935e-08	6.51222e-06	1.83043	UDP-GlcNAc:betaGal beta-1,3-N-acetylglucosaminyltransferase 5	NM_032047	0006486 // protein glycosylation // traceable author statement /// 0006486 // protein glycosylation // inferred from electronic annotation /// 0007275 // multicellular organismal development // inferred from electronic annotation /// 0007417 // central nervous system development // inferred from direct assay /// 0009247 // glycolipid biosynthetic process // traceable author statement	0000139 // Golgi membrane // inferred from electronic annotation /// 0005622 // intracellular // inferred from direct assay /// 0005794 // Golgi apparatus // inferred from electronic annotation /// 0016020 // membrane // inferred from electronic annotation /// 0016021 // integral to membrane // inferred from electronic annotation	0008378 // galactosyltransferase activity // inferred from electronic annotation /// 0008457 // beta-galactosyl-N-acetylglucosaminylgalactosylglucosyl-ceramide beta-1,3-acetylglucosaminyltransferase activity // inferred from direct assay /// 0008917 // lipopolysaccharide N-acetylglucosaminyltransferase activity // inferred from electronic annotation /// 0016740 // transferase activity // inferred…	---
11759550_at	NCRNA00275	0.0993036	0.0110959	0.0186253	0.0770693	0.00764711	0.0433147	7.61088	6.74559	7.61088	0.00126523	0.00582607	1.82171	non-protein coding RNA 275	NR_003604 /// NR_003605 /// NR_003606 /// NR_036658 /// NR_036659	---	---	---	---
11762010_a_at	GRAMD1B	4.83101e-10	1.95263e-10	0.0080257	0.0471083	0.0445005	0.123459	7.48557	6.63432	7.48557	0.00239498	0.00900472	1.80407	GRAM domain containing 1B	NM_020716	---	0016020 // membrane // inferred from electronic annotation /// 0016021 // integral to membrane // inferred from electronic annotation	---	---
11758429_s_at	MIR17HG	9.05589e-07	2.02767e-07	0.00770548	0.0459943	0.00619874	0.0383325	4.77605	3.92826	5.55455	0.000609647	0.00351167	1.79975	MIR17 host gene (non-protein coding)	NR_027349 /// NR_027350	---	0016020 // membrane // inferred from electronic annotation /// 0016021 // integral to membrane // inferred from electronic annotation	---	---
11745209_a_at	SAMD4A	5.99978e-13	5.46727e-13	1.69082e-05	0.00136219	2.15282e-05	0.00146948	6.53913	5.69874	8.08681	5.4673e-07	3.58878e-05	1.79054	sterile alpha motif domain containing 4A	NM_001161576 /// NM_001161577 /// NM_015589	0006417 // regulation of translation // inferred from electronic annotation /// 0045727 // positive regulation of translation // inferred from direct assay	0005737 // cytoplasm // inferred from electronic annotation /// 0019717 // synaptosome // inferred from electronic annotation /// 0030054 // cell junction // inferred from electronic annotation /// 0030425 // dendrite // inferred from electronic annotation /// 0042995 // cell projection // inferred from electronic annotation /// 0045202 // synapse // inferred from electronic annotation	0030371 // translation repressor activity // inferred from direct assay	---
11735148_a_at	SOCS2	5.21147e-17	2.92851e-16	3.97818e-07	0.000154181	2.01521e-06	0.000368935	6.08365	5.24976	8.84904	1.95285e-08	5.24184e-06	1.78248	suppressor of cytokine signaling 2	NM_003877	0001558 // regulation of cell growth // non-traceable author statement /// 0006916 // anti-apoptosis // traceable author statement /// 0007259 // JAK-STAT cascade // traceable author statement /// 0007568 // aging // inferred from electronic annotation /// 0009966 // regulation of signal transduction // non-traceable author statement /// 0009968 // negative regulation of signal transduction // in…	0005737 // cytoplasm // non-traceable author statement	0005070 // SH3/SH2 adaptor activity // traceable author statement /// 0005131 // growth hormone receptor binding // non-traceable author statement /// 0005148 // prolactin receptor binding // non-traceable author statement /// 0005159 // insulin-like growth factor receptor binding // inferred from physical interaction /// 0005515 // protein binding // inferred from physical interaction /// 000551…	---
11752993_a_at	DUSP1	8.77564e-09	2.71942e-09	0.000165729	0.00479309	0.000767458	0.0110221	7.26178	6.43032	7.26178	1.51063e-05	0.000287085	1.77948	dual specificity phosphatase 1	NM_004417	0006470 // protein dephosphorylation // inferred from electronic annotation /// 0006950 // response to stress // inferred from electronic annotation /// 0006979 // response to oxidative stress // traceable author statement /// 0007049 // cell cycle // inferred from electronic annotation /// 0009416 // response to light stimulus // inferred from electronic annotation /// 0010033 // response to org…	0005625 // soluble fraction // inferred from electronic annotation /// 0005634 // nucleus // inferred from electronic annotation	0004721 // phosphoprotein phosphatase activity // inferred from electronic annotation /// 0004725 // protein tyrosine phosphatase activity // inferred from electronic annotation /// 0004726 // non-membrane spanning protein tyrosine phosphatase activity // traceable author statement /// 0005515 // protein binding // inferred from physical interaction /// 0008138 // protein tyrosine/serine/threonin…	---
11717860_a_at	EGR1	0.599561	0.059351	3.72428e-05	0.00200112	0.000149055	0.00427745	10.7218	9.89078	10.7218	2.47355e-06	9.01992e-05	1.779	early growth response 1	NM_001964	0000122 // negative regulation of transcription from RNA polymerase II promoter // inferred from electronic annotation /// 0006350 // transcription // inferred from electronic annotation /// 0006355 // regulation of transcription, DNA-dependent // inferred from electronic annotation /// 0007611 // learning or memory // inferred from electronic annotation /// 0009749 // response to glucose stimulu…	0005622 // intracellular // inferred from electronic annotation /// 0005634 // nucleus // inferred from sequence or structural similarity /// 0005634 // nucleus // inferred from electronic annotation /// 0005737 // cytoplasm // inferred from sequence or structural similarity /// 0005737 // cytoplasm // inferred from electronic annotation	0003676 // nucleic acid binding // inferred from electronic annotation /// 0003677 // DNA binding // inferred from direct assay /// 0003677 // DNA binding // inferred from electronic annotation /// 0003690 // double-stranded DNA binding // inferred from electronic annotation /// 0003700 // sequence-specific DNA binding transcription factor activity // inferred from direct assay /// 0003700 // seq…	Ovarian_Infertility_Genes // GenMAPP
11746856_a_at	SERPINE1	1.12697e-08	3.43113e-09	0.00778092	0.0462669	0.000261746	0.0060352	7.81	6.97988	7.81	7.69616e-05	0.000837245	1.77783	serpin peptidase inhibitor, clade E (nexin, plasminogen activator inhibitor type 1), me	NM_000602 /// NM_001165413	0000302 // response to reactive oxygen species // inferred from electronic annotation /// 0001300 // chronological cell aging // inferred from expression pattern /// 0010469 // regulation of receptor activity // inferred from direct assay /// 0010757 // negative regulation of plasminogen activation // inferred from direct assay /// 0010757 // negative regulation of plasminogen activation // infer…	0005576 // extracellular region // not recorded /// 0005576 // extracellular region // inferred from direct assay /// 0005576 // extracellular region // inferred from electronic annotation /// 0005615 // extracellular space // inferred from direct assay /// 0005615 // extracellular space // inferred from electronic annotation /// 0005625 // soluble fraction // inferred from electronic annotation …	0002020 // protease binding // inferred from physical interaction /// 0004252 // serine-type endopeptidase activity // inferred from electronic annotation /// 0004867 // serine-type endopeptidase inhibitor activity // not recorded /// 0004867 // serine-type endopeptidase inhibitor activity // inferred from direct assay /// 0004867 // serine-type endopeptidase inhibitor activity // inferred from p…	Blood_Clotting_Cascade // GenMAPP /// TGF_Beta_Signaling_Pathway // GenMAPP
11719811_a_at	TRIB3	3.39341e-07	8.07241e-08	6.51895e-08	6.20529e-05	9.38796e-08	6.21706e-05	9.37763	8.5499	9.37763	1.54747e-09	1.07141e-06	1.77489	tribbles homolog 3 (Drosophila)	NM_021158	0006350 // transcription // inferred from electronic annotation /// 0006468 // protein phosphorylation // inferred from electronic annotation /// 0006469 // negative regulation of protein kinase activity // inferred from direct assay /// 0006469 // negative regulation of protein kinase activity // inferred from electronic annotation /// 0006915 // apoptosis // inferred from electronic annotation …	0005634 // nucleus // inferred from direct assay /// 0005634 // nucleus // inferred from sequence or structural similarity /// 0005634 // nucleus // inferred from electronic annotation /// 0005730 // nucleolus // inferred from direct assay	0003714 // transcription corepressor activity // inferred from sequence or structural similarity /// 0003714 // transcription corepressor activity // inferred from electronic annotation /// 0004672 // protein kinase activity // inferred from electronic annotation /// 0004860 // protein kinase inhibitor activity // inferred from electronic annotation /// 0005515 // protein binding // inferred from…	---
11722851_at	BIRC3	8.89199e-06	1.73301e-06	0.00052378	0.00937556	3.7632e-05	0.00193006	7.16555	6.34238	7.16555	4.91008e-06	0.000138327	1.76929	baculoviral IAP repeat-containing 3	NM_001165 /// NM_182962	0006915 // apoptosis // inferred from electronic annotation /// 0006916 // anti-apoptosis // traceable author statement /// 0007166 // cell surface receptor linked signaling pathway // traceable author statement /// 0007283 // spermatogenesis // inferred from electronic annotation /// 0042981 // regulation of apoptosis // inferred from electronic annotation /// 0051291 // protein heterooligomeriz…	0005622 // intracellular // inferred from electronic annotation /// 0005634 // nucleus // inferred from direct assay /// 0005737 // cytoplasm // inferred from direct assay /// 0005737 // cytoplasm // inferred from electronic annotation /// 0043234 // protein complex // inferred from electronic annotation /// 0045121 // membrane raft // inferred from electronic annotation	0004842 // ubiquitin-protein ligase activity // inferred from direct assay /// 0005515 // protein binding // inferred from physical interaction /// 0005515 // protein binding // inferred from electronic annotation /// 0008270 // zinc ion binding // inferred from electronic annotation /// 0046872 // metal ion binding // inferred from electronic annotation	Apoptosis // GenMAPP /// Apoptosis_GenMAPP // GenMAPP
11726329_x_at	GBP1	2.50322e-15	6.00466e-15	3.92635e-05	0.00203965	0.00012081	0.00374515	5.88262	5.06999	8.94198	2.2748e-06	8.61465e-05	1.75641	guanylate binding protein 1, interferon-inducible, 67kDa	NM_002053	---	0005886 // plasma membrane // inferred from electronic annotation /// 0016020 // membrane // inferred from electronic annotation	0000166 // nucleotide binding // inferred from electronic annotation /// 0003924 // GTPase activity // inferred from electronic annotation /// 0005525 // GTP binding // inferred from electronic annotation /// 0005525 // GTP binding // traceable author statement	---
11748775_a_at	UPP1	6.92312e-14	8.86822e-14	1.86857e-08	2.89208e-05	1.12007e-08	1.86271e-05	10.3326	9.52754	11.0859	2.69464e-10	4.00489e-07	1.74717	uridine phosphorylase 1	NM_003364 /// NM_181597	0006139 // nucleobase, nucleoside, nucleotide and nucleic acid metabolic process // traceable author statement /// 0006220 // pyrimidine nucleotide metabolic process // inferred from electronic annotation /// 0009116 // nucleoside metabolic process // inferred from electronic annotation /// 0009166 // nucleotide catabolic process // inferred from electronic annotation /// 0046108 // uridine metab…	0005737 // cytoplasm // inferred from electronic annotation	0003824 // catalytic activity // inferred from electronic annotation /// 0004850 // uridine phosphorylase activity // inferred from electronic annotation /// 0004850 // uridine phosphorylase activity // traceable author statement /// 0016740 // transferase activity // inferred from electronic annotation /// 0016757 // transferase activity, transferring glycosyl groups // inferred from electronic …	---
11760200_a_at	SAT1	0.115456	0.0127178	0.0052881	0.0370196	0.00100925	0.0130215	6.18504	5.38029	6.18504	0.000147122	0.00129795	1.74684	spermidine/spermine N1-acetyltransferase 1	NM_002970 /// NR_027783	0008152 // metabolic process // inferred from electronic annotation	0005622 // intracellular // inferred from direct assay /// 0005737 // cytoplasm // inferred from electronic annotation	0004145 // diamine N-acetyltransferase activity // inferred from electronic annotation /// 0004145 // diamine N-acetyltransferase activity // traceable author statement /// 0005515 // protein binding // inferred from physical interaction /// 0008080 // N-acetyltransferase activity // inferred from electronic annotation /// 0008415 // acyltransferase activity // inferred from electronic annotation…	Nucleotide_Metabolism // GenMAPP
11749291_a_at	FOS	8.50934e-15	1.6241e-14	1.43203e-05	0.00124159	4.31496e-05	0.00206376	6.86511	6.06472	9.23198	7.25537e-07	4.20699e-05	1.74157	FBJ murine osteosarcoma viral oncogene homolog	NM_005252	0001661 // conditioned taste aversion // inferred from electronic annotation /// 0006306 // DNA methylation // traceable author statement /// 0006355 // regulation of transcription, DNA-dependent // inferred from electronic annotation /// 0006357 // regulation of transcription from RNA polymerase II promoter // traceable author statement /// 0006366 // transcription from RNA polymerase II promote…	0005624 // membrane fraction // inferred from electronic annotation /// 0005634 // nucleus // inferred from direct assay /// 0005634 // nucleus // inferred from electronic annotation /// 0005634 // nucleus // traceable author statement /// 0005667 // transcription factor complex // inferred from electronic annotation /// 0005730 // nucleolus // inferred from direct assay /// 0019717 // synaptosom…	0003677 // DNA binding // inferred from electronic annotation /// 0003690 // double-stranded DNA binding // inferred from electronic annotation /// 0003700 // sequence-specific DNA binding transcription factor activity // inferred from direct assay /// 0003700 // sequence-specific DNA binding transcription factor activity // inferred from electronic annotation /// 0003704 // specific RNA polymera…	Smooth_muscle_contraction // GenMAPP /// TGF_Beta_Signaling_Pathway // GenMAPP
11724478_s_at	FOSL1	3.64024e-07	8.62717e-08	6.26515e-06	0.000760546	1.12786e-06	0.000271059	8.16853	7.37293	8.28252	6.22459e-08	1.00131e-05	1.73579	FOS-like antigen 1	NM_005438	0006355 // regulation of transcription, DNA-dependent // inferred from electronic annotation /// 0006357 // regulation of transcription from RNA polymerase II promoter // traceable author statement /// 0006366 // transcription from RNA polymerase II promoter // traceable author statement /// 0006935 // chemotaxis // traceable author statement /// 0006968 // cellular defense response // traceable …	0005634 // nucleus // inferred from electronic annotation /// 0005634 // nucleus // traceable author statement /// 0005792 // microsome // inferred from electronic annotation /// 0005829 // cytosol // inferred from electronic annotation /// 0019717 // synaptosome // inferred from electronic annotation /// 0042734 // presynaptic membrane // inferred from electronic annotation	0003677 // DNA binding // inferred from electronic annotation /// 0003700 // sequence-specific DNA binding transcription factor activity // inferred from electronic annotation /// 0003700 // sequence-specific DNA binding transcription factor activity // traceable author statement /// 0005515 // protein binding // inferred from physical interaction /// 0016563 // transcription activator activity /…	Wnt_signaling // GenMAPP
11760295_at	EBNA1BP2	0.00341721	0.000475333	0.00214695	0.0215305	6.97424e-05	0.0027336	4.62364	3.83607	4.62364	1.55873e-05	0.000293421	1.72616	EBNA1 binding protein 2	NM_001159936 /// NM_006824	0042254 // ribosome biogenesis // inferred from electronic annotation	0005624 // membrane fraction // traceable author statement /// 0005634 // nucleus // inferred from electronic annotation /// 0005730 // nucleolus // inferred from electronic annotation	0005515 // protein binding // inferred from physical interaction	---
11715636_a_at	SERPINE1	5.78081e-10	2.29039e-10	0.000534935	0.00946967	0.000192045	0.00493797	9.62771	8.84179	9.62771	1.34422e-05	0.000267924	1.72419	serpin peptidase inhibitor, clade E (nexin, plasminogen activator inhibitor type 1), me	NM_000602 /// NM_001165413	0000302 // response to reactive oxygen species // inferred from electronic annotation /// 0001300 // chronological cell aging // inferred from expression pattern /// 0010469 // regulation of receptor activity // inferred from direct assay /// 0010757 // negative regulation of plasminogen activation // inferred from direct assay /// 0010757 // negative regulation of plasminogen activation // infer…	0005576 // extracellular region // not recorded /// 0005576 // extracellular region // inferred from direct assay /// 0005576 // extracellular region // inferred from electronic annotation /// 0005615 // extracellular space // inferred from direct assay /// 0005615 // extracellular space // inferred from electronic annotation /// 0005625 // soluble fraction // inferred from electronic annotation …	0002020 // protease binding // inferred from physical interaction /// 0004252 // serine-type endopeptidase activity // inferred from electronic annotation /// 0004867 // serine-type endopeptidase inhibitor activity // not recorded /// 0004867 // serine-type endopeptidase inhibitor activity // inferred from direct assay /// 0004867 // serine-type endopeptidase inhibitor activity // inferred from p…	Blood_Clotting_Cascade // GenMAPP /// TGF_Beta_Signaling_Pathway // GenMAPP
11715766_a_at	DUSP1	5.86793e-14	7.7662e-14	3.09306e-08	4.08944e-05	2.06882e-08	2.71791e-05	8.74994	7.9655	8.74994	4.80039e-10	4.79254e-07	1.72242	dual specificity phosphatase 1	NM_004417	0006470 // protein dephosphorylation // inferred from electronic annotation /// 0006950 // response to stress // inferred from electronic annotation /// 0006979 // response to oxidative stress // traceable author statement /// 0007049 // cell cycle // inferred from electronic annotation /// 0009416 // response to light stimulus // inferred from electronic annotation /// 0010033 // response to org…	0005625 // soluble fraction // inferred from electronic annotation /// 0005634 // nucleus // inferred from electronic annotation	0004721 // phosphoprotein phosphatase activity // inferred from electronic annotation /// 0004725 // protein tyrosine phosphatase activity // inferred from electronic annotation /// 0004726 // non-membrane spanning protein tyrosine phosphatase activity // traceable author statement /// 0005515 // protein binding // inferred from physical interaction /// 0008138 // protein tyrosine/serine/threonin…	---
11729119_a_at	HSPA1A /// HSPA1B	3.29127e-06	6.79116e-07	8.56967e-06	0.000917454	8.69561e-06	0.000854485	11.3867	10.6107	11.4257	2.28984e-07	2.14016e-05	1.71236	heat shock 70kDa protein 1A /// heat shock 70kDa protein 1B	NM_005345 /// NM_005346	0006402 // mRNA catabolic process // inferred from direct assay /// 0006916 // anti-apoptosis // traceable author statement /// 0006950 // response to stress // inferred from electronic annotation /// 0006986 // response to unfolded protein // inferred from direct assay /// 0008285 // negative regulation of cell proliferation // inferred from mutant phenotype /// 0030308 // negative regulation of…	0005634 // nucleus // inferred from direct assay /// 0005737 // cytoplasm // inferred from direct assay /// 0005737 // cytoplasm // traceable author statement /// 0005737 // cytoplasm // inferred from electronic annotation /// 0005739 // mitochondrion // traceable author statement /// 0005783 // endoplasmic reticulum // traceable author statement /// 0016234 // inclusion body // inferred from dir…	0000166 // nucleotide binding // inferred from electronic annotation /// 0005515 // protein binding // inferred from physical interaction /// 0005524 // ATP binding // inferred from electronic annotation /// 0031625 // ubiquitin protein ligase binding // inferred from physical interaction /// 0044183 // protein binding involved in protein folding // inferred from direct assay /// 0047485 // prote…	---
11722141_at	RELB	3.46821e-07	8.25205e-08	1.49843e-05	0.00127552	1.4862e-06	0.00032044	7.47006	6.69451	7.62109	1.13062e-07	1.44838e-05	1.71184	v-rel reticuloendotheliosis viral oncogene homolog B	NM_006509	0006350 // transcription // inferred from electronic annotation /// 0006355 // regulation of transcription, DNA-dependent // inferred from electronic annotation /// 0010628 // positive regulation of gene expression // inferred from electronic annotation /// 0019882 // antigen processing and presentation // inferred from electronic annotation /// 0042088 // T-helper 1 type immune response // infer…	0005634 // nucleus // inferred from electronic annotation /// 0005829 // cytosol // inferred from electronic annotation	0003677 // DNA binding // inferred from electronic annotation /// 0003700 // sequence-specific DNA binding transcription factor activity // inferred from electronic annotation /// 0003700 // sequence-specific DNA binding transcription factor activity // traceable author statement /// 0003714 // transcription corepressor activity // traceable author statement /// 0005515 // protein binding // infe…	---
11736305_x_at	C17orf91	2.01507e-08	5.87215e-09	0.000956945	0.0134935	0.00310248	0.0252731	6.43672	5.66149	7.33323	0.000102522	0.0010171	1.71146	chromosome 17 open reading frame 91	NR_028502 /// NR_028503 /// NR_028504 /// NR_028505	---	---	---	---
11763323_x_at	GRAMD1B	3.93171e-11	2.07288e-11	0.000111053	0.00390156	0.00835288	0.0457518	6.7513	5.97932	6.7513	4.53078e-05	0.000593206	1.70761	GRAM domain containing 1B	NM_020716	---	0016020 // membrane // inferred from electronic annotation /// 0016021 // integral to membrane // inferred from electronic annotation	---	---
11753073_a_at	TNFSF4	8.92644e-10	3.38708e-10	0.000996338	0.0138851	0.0108461	0.0531416	5.89295	5.12168	5.89295	0.000227981	0.00176231	1.70678	tumor necrosis factor (ligand) superfamily, member 4	NM_003326	0001816 // cytokine production // inferred from electronic annotation /// 0006954 // inflammatory response // inferred from electronic annotation /// 0006955 // immune response // inferred from electronic annotation /// 0007165 // signal transduction // traceable author statement /// 0008203 // cholesterol metabolic process // inferred from electronic annotation /// 0008284 // positive regulation…	0005615 // extracellular space // inferred from electronic annotation /// 0005887 // integral to plasma membrane // traceable author statement /// 0009986 // cell surface // inferred from electronic annotation /// 0016020 // membrane // inferred from electronic annotation /// 0016021 // integral to membrane // inferred from electronic annotation	0005102 // receptor binding // traceable author statement /// 0005125 // cytokine activity // inferred from electronic annotation /// 0005164 // tumor necrosis factor receptor binding // inferred from electronic annotation /// 0005515 // protein binding // inferred from electronic annotation /// 0032813 // tumor necrosis factor receptor superfamily binding // inferred from sequence or structural …	---
11763186_at	CASP1	4.55488e-12	3.12412e-12	0.00261041	0.0243073	9.58906e-05	0.00329989	5.56443	4.79757	7.41839	2.13305e-05	0.000360359	1.70156	caspase 1, apoptosis-related cysteine peptidase (interleukin 1, beta, convertase)	NM_001223 /// NM_033292 /// NM_033293 /// NM_033294 /// NM_033295	0001666 // response to hypoxia // inferred from electronic annotation /// 0001774 // microglial cell activation // inferred from electronic annotation /// 0006508 // proteolysis // inferred from direct assay /// 0006508 // proteolysis // inferred from electronic annotation /// 0006508 // proteolysis // traceable author statement /// 0006915 // apoptosis // traceable author statement /// 0006915 /…	0005576 // extracellular region // inferred from electronic annotation /// 0005622 // intracellular // inferred from electronic annotation /// 0005634 // nucleus // inferred from electronic annotation /// 0005737 // cytoplasm // inferred from electronic annotation /// 0005829 // cytosol // not recorded	0004197 // cysteine-type endopeptidase activity // inferred from electronic annotation /// 0004197 // cysteine-type endopeptidase activity // traceable author statement /// 0005515 // protein binding // inferred from physical interaction /// 0005515 // protein binding // inferred from electronic annotation /// 0008233 // peptidase activity // inferred from electronic annotation /// 0008234 // cys…	Apoptosis // GenMAPP /// Apoptosis_KEGG // GenMAPP
11758347_s_at	DDIT3	0.000255879	4.13279e-05	1.22576e-05	0.00114423	5.54858e-07	0.000192646	7.09648	6.33093	7.09648	5.72913e-08	9.64359e-06	1.70002	DNA-damage-inducible transcript 3	NM_001195053 /// NM_001195054 /// NM_001195055 /// NM_001195056 /// NM_001195057 /// NM	0001975 // response to amphetamine // inferred from electronic annotation /// 0006350 // transcription // inferred from electronic annotation /// 0006355 // regulation of transcription, DNA-dependent // inferred from electronic annotation /// 0006355 // regulation of transcription, DNA-dependent // traceable author statement /// 0006974 // response to DNA damage stimulus // traceable author state…	0005622 // intracellular // inferred from electronic annotation /// 0005634 // nucleus // inferred from electronic annotation /// 0005634 // nucleus // inferred from direct assay /// 0005634 // nucleus // traceable author statement /// 0005730 // nucleolus // inferred from direct assay /// 0005737 // cytoplasm // inferred from electronic annotation	0000166 // nucleotide binding // inferred from electronic annotation /// 0003676 // nucleic acid binding // inferred from electronic annotation /// 0003677 // DNA binding // inferred from direct assay /// 0003677 // DNA binding // inferred from electronic annotation /// 0003700 // sequence-specific DNA binding transcription factor activity // non-traceable author statement /// 0003700 // sequence…	mRNA_processing_Reactome // GenMAPP
11736304_a_at	C17orf91	8.52652e-08	2.23099e-08	0.00113887	0.015053	0.00466903	0.0322008	6.00062	5.23632	6.78742	0.000147272	0.00129795	1.69855	chromosome 17 open reading frame 91	NR_028502 /// NR_028503 /// NR_028504 /// NR_028505	---	---	---	---
11753435_x_at	SLC3A2	0.000107059	1.81069e-05	0.0319773	0.105734	0.00915804	0.0482302	8.06168	7.30296	8.5044	0.00207731	0.00820574	1.69198	solute carrier family 3 (activators of dibasic and neutral amino acid transport), membe	NM_001012661 /// NM_001012662 /// NM_001012663 /// NM_001012664 /// NM_001013251 /// NM	0005975 // carbohydrate metabolic process // inferred from electronic annotation /// 0006810 // transport // inferred from electronic annotation /// 0006816 // calcium ion transport // non-traceable author statement /// 0006865 // amino acid transport // not recorded /// 0006865 // amino acid transport // traceable author statement /// 0006865 // amino acid transport // inferred from electronic a…	0005886 // plasma membrane // not recorded /// 0005886 // plasma membrane // inferred from electronic annotation /// 0009986 // cell surface // inferred from direct assay /// 0016020 // membrane // inferred from electronic annotation /// 0016021 // integral to membrane // non-traceable author statement /// 0016021 // integral to membrane // inferred from electronic annotation /// 0016324 // apica…	0003824 // catalytic activity // inferred from electronic annotation /// 0005432 // calcium:sodium antiporter activity // traceable author statement /// 0005515 // protein binding // inferred from physical interaction /// 0015175 // neutral amino acid transmembrane transporter activity // inferred from sequence or structural similarity /// 0015175 // neutral amino acid transmembrane transporter a…	---
11739443_a_at	FLJ36031	4.47916e-09	1.4732e-09	0.00073303	0.011509	0.0139275	0.0616359	6.37919	5.62109	6.37919	0.000217474	0.00170244	1.69126	hypothetical protein FLJ36031	NM_175884	---	---	---	---
11752940_a_at	EGR1	0.012455	0.00159841	4.43679e-05	0.00219297	0.000417914	0.00774154	10.5857	9.82811	10.5857	4.81081e-06	0.000136503	1.69066	early growth response 1	NM_001964	0000122 // negative regulation of transcription from RNA polymerase II promoter // inferred from electronic annotation /// 0006350 // transcription // inferred from electronic annotation /// 0006355 // regulation of transcription, DNA-dependent // inferred from electronic annotation /// 0007611 // learning or memory // inferred from electronic annotation /// 0009749 // response to glucose stimulu…	0005622 // intracellular // inferred from electronic annotation /// 0005634 // nucleus // inferred from sequence or structural similarity /// 0005634 // nucleus // inferred from electronic annotation /// 0005737 // cytoplasm // inferred from sequence or structural similarity /// 0005737 // cytoplasm // inferred from electronic annotation	0003676 // nucleic acid binding // inferred from electronic annotation /// 0003677 // DNA binding // inferred from direct assay /// 0003677 // DNA binding // inferred from electronic annotation /// 0003690 // double-stranded DNA binding // inferred from electronic annotation /// 0003700 // sequence-specific DNA binding transcription factor activity // inferred from direct assay /// 0003700 // seq…	Ovarian_Infertility_Genes // GenMAPP
11722850_a_at	BIRC3	4.30841e-07	1.01042e-07	0.00923111	0.0507661	0.000365473	0.00719816	8.97576	8.21999	8.97576	0.000106317	0.00103877	1.68853	baculoviral IAP repeat-containing 3	NM_001165 /// NM_182962	0006915 // apoptosis // inferred from electronic annotation /// 0006916 // anti-apoptosis // traceable author statement /// 0007166 // cell surface receptor linked signaling pathway // traceable author statement /// 0007283 // spermatogenesis // inferred from electronic annotation /// 0042981 // regulation of apoptosis // inferred from electronic annotation /// 0051291 // protein heterooligomeriz…	0005622 // intracellular // inferred from electronic annotation /// 0005634 // nucleus // inferred from direct assay /// 0005737 // cytoplasm // inferred from direct assay /// 0005737 // cytoplasm // inferred from electronic annotation /// 0043234 // protein complex // inferred from electronic annotation /// 0045121 // membrane raft // inferred from electronic annotation	0004842 // ubiquitin-protein ligase activity // inferred from direct assay /// 0005515 // protein binding // inferred from physical interaction /// 0005515 // protein binding // inferred from electronic annotation /// 0008270 // zinc ion binding // inferred from electronic annotation /// 0046872 // metal ion binding // inferred from electronic annotation	Apoptosis // GenMAPP /// Apoptosis_GenMAPP // GenMAPP
11722867_at	CDCP1	4.35156e-09	1.43393e-09	2.30551e-05	0.00162852	3.87951e-06	0.000530295	8.83954	8.08685	9.26036	2.45784e-07	2.23114e-05	1.68493	CUB domain containing protein 1	NM_022842 /// NM_178181	---	0005576 // extracellular region // inferred from electronic annotation /// 0005886 // plasma membrane // inferred from electronic annotation /// 0016020 // membrane // inferred from electronic annotation /// 0016021 // integral to membrane // inferred from electronic annotation	---	---
11733797_a_at	RCAN1	1.51955e-14	2.58764e-14	0.000357358	0.00739864	0.000273351	0.00611908	9.16756	8.41991	9.16756	1.31418e-05	0.000263833	1.67906	regulator of calcineurin 1	NM_004414 /// NM_203417 /// NM_203418	0007165 // signal transduction // traceable author statement /// 0007417 // central nervous system development // traceable author statement /// 0008015 // blood circulation // traceable author statement /// 0019722 // calcium-mediated signaling // inferred from electronic annotation /// 0043666 // regulation of phosphoprotein phosphatase activity // inferred from electronic annotation /// 004874…	0005634 // nucleus // inferred from electronic annotation /// 0005634 // nucleus // traceable author statement /// 0005737 // cytoplasm // inferred from electronic annotation	0003677 // DNA binding // traceable author statement /// 0003700 // sequence-specific DNA binding transcription factor activity // traceable author statement /// 0005515 // protein binding // inferred from physical interaction	---
11740896_s_at	C17orf91	1.46249e-09	5.30062e-10	0.00189525	0.0199388	0.00218645	0.0206088	7.55793	6.82011	8.72987	0.000127072	0.00116715	1.66765	chromosome 17 open reading frame 91	NR_028502 /// NR_028503 /// NR_028504 /// NR_028505	---	---	---	---
11745878_x_at	NFKBIA	2.64979e-10	1.13739e-10	8.39138e-06	0.000914585	4.16159e-08	3.99152e-05	11.5273	10.79	11.5273	9.83647e-09	3.22794e-06	1.66705	nuclear factor of kappa light polypeptide gene enhancer in B-cells inhibitor, alpha	NM_020529	0000060 // protein import into nucleus, translocation // inferred from electronic annotation /// 0006915 // apoptosis // traceable author statement /// 0006916 // anti-apoptosis // not recorded /// 0007253 // cytoplasmic sequestering of NF-kappaB // inferred from mutant phenotype /// 0007253 // cytoplasmic sequestering of NF-kappaB // inferred from electronic annotation /// 0010552 // positive re…	0005634 // nucleus // inferred from direct assay /// 0005634 // nucleus // inferred from electronic annotation /// 0005737 // cytoplasm // inferred from direct assay /// 0005737 // cytoplasm // inferred from electronic annotation /// 0005829 // cytosol // not recorded /// 0005829 // cytosol // inferred from electronic annotation /// 0033256 // I-kappaB/NF-kappaB complex // traceable author statem…	0005515 // protein binding // inferred from physical interaction /// 0008134 // transcription factor binding // traceable author statement /// 0008139 // nuclear localization sequence binding // inferred from physical interaction /// 0031072 // heat shock protein binding // inferred from electronic annotation /// 0031625 // ubiquitin protein ligase binding // inferred from physical interaction //…	Apoptosis // GenMAPP /// Apoptosis_GenMAPP // GenMAPP /// Apoptosis_KEGG // GenMAPP
11760708_at	EIF4A2	0.0343376	0.00411426	0.00677822	0.0425384	0.0586653	0.14532	7.82169	7.08619	7.82169	0.00259869	0.00956868	1.66497	eukaryotic translation initiation factor 4A2	NM_001967	0006412 // translation // inferred from electronic annotation /// 0006446 // regulation of translational initiation // traceable author statement /// 0044419 // interspecies interaction between organisms // inferred from electronic annotation /// 0051789 // response to protein stimulus // inferred from electronic annotation	0005829 // cytosol // not recorded /// 0016281 // eukaryotic translation initiation factor 4F complex // traceable author statement	0000166 // nucleotide binding // inferred from electronic annotation /// 0003676 // nucleic acid binding // inferred from electronic annotation /// 0003723 // RNA binding // inferred from electronic annotation /// 0003743 // translation initiation factor activity // inferred from electronic annotation /// 0003743 // translation initiation factor activity // traceable author statement /// 0004386 …	Translation_Factors // GenMAPP
11761514_at	HNRNPM	1.50517e-07	3.79046e-08	0.000228355	0.00575114	0.00017454	0.00467924	9.68759	8.96251	9.68759	7.78402e-06	0.000187286	1.65299	heterogeneous nuclear ribonucleoprotein M	NM_005968 /// NM_031203	0000380 // alternative nuclear mRNA splicing, via spliceosome // inferred from mutant phenotype /// 0000398 // nuclear mRNA splicing, via spliceosome // inferred by curator /// 0006397 // mRNA processing // inferred from electronic annotation /// 0008380 // RNA splicing // not recorded /// 0008380 // RNA splicing // inferred from electronic annotation	0005634 // nucleus // inferred from electronic annotation /// 0005654 // nucleoplasm // inferred from direct assay /// 0005681 // spliceosomal complex // inferred from direct assay /// 0005681 // spliceosomal complex // inferred from electronic annotation /// 0005730 // nucleolus // inferred from electronic annotation /// 0005887 // integral to plasma membrane // traceable author statement /// 00…	0000166 // nucleotide binding // inferred from electronic annotation /// 0003676 // nucleic acid binding // inferred from electronic annotation /// 0003723 // RNA binding // non-traceable author statement /// 0003723 // RNA binding // inferred from electronic annotation /// 0004872 // receptor activity // inferred from electronic annotation /// 0005515 // protein binding // inferred from physical…	---
11715440_a_at	CTGF	0.00196255	0.000281356	1.39988e-05	0.00123725	5.05594e-05	0.00225012	5.47594	4.75184	5.47594	7.79453e-07	4.35756e-05	1.65187	connective tissue growth factor	NM_001901	0001502 // cartilage condensation // inferred from electronic annotation /// 0001503 // ossification // inferred from electronic annotation /// 0001525 // angiogenesis // inferred from electronic annotation /// 0001558 // regulation of cell growth // inferred from electronic annotation /// 0001934 // positive regulation of protein phosphorylation // inferred from electronic annotation /// 0006260…	0005576 // extracellular region // inferred from electronic annotation /// 0005578 // proteinaceous extracellular matrix // inferred from electronic annotation /// 0005578 // proteinaceous extracellular matrix // traceable author statement /// 0005615 // extracellular space // inferred from electronic annotation /// 0005801 // cis-Golgi network // inferred from electronic annotation /// 0005829 /…	0001968 // fibronectin binding // inferred from electronic annotation /// 0005178 // integrin binding // inferred from electronic annotation /// 0005520 // insulin-like growth factor binding // inferred from electronic annotation /// 0005520 // insulin-like growth factor binding // traceable author statement /// 0008083 // growth factor activity // inferred from electronic annotation /// 0008201 …	---
11717862_x_at	EGR1	0.0131238	0.00166991	1.16075e-05	0.00109142	0.000460054	0.00817935	7.36816	6.64503	7.36816	2.19969e-06	8.46519e-05	1.65075	early growth response 1	NM_001964	0000122 // negative regulation of transcription from RNA polymerase II promoter // inferred from electronic annotation /// 0006350 // transcription // inferred from electronic annotation /// 0006355 // regulation of transcription, DNA-dependent // inferred from electronic annotation /// 0007611 // learning or memory // inferred from electronic annotation /// 0009749 // response to glucose stimulu…	0005622 // intracellular // inferred from electronic annotation /// 0005634 // nucleus // inferred from sequence or structural similarity /// 0005634 // nucleus // inferred from electronic annotation /// 0005737 // cytoplasm // inferred from sequence or structural similarity /// 0005737 // cytoplasm // inferred from electronic annotation	0003676 // nucleic acid binding // inferred from electronic annotation /// 0003677 // DNA binding // inferred from direct assay /// 0003677 // DNA binding // inferred from electronic annotation /// 0003690 // double-stranded DNA binding // inferred from electronic annotation /// 0003700 // sequence-specific DNA binding transcription factor activity // inferred from direct assay /// 0003700 // seq…	Ovarian_Infertility_Genes // GenMAPP
11744000_a_at	NFKBIA	3.68029e-11	1.95869e-11	3.17443e-07	0.000141524	5.83018e-09	1.12454e-05	11.1576	10.4362	11.1576	7.10502e-10	5.60506e-07	1.64882	nuclear factor of kappa light polypeptide gene enhancer in B-cells inhibitor, alpha	NM_020529	0000060 // protein import into nucleus, translocation // inferred from electronic annotation /// 0006915 // apoptosis // traceable author statement /// 0006916 // anti-apoptosis // not recorded /// 0007253 // cytoplasmic sequestering of NF-kappaB // inferred from mutant phenotype /// 0007253 // cytoplasmic sequestering of NF-kappaB // inferred from electronic annotation /// 0010552 // positive re…	0005634 // nucleus // inferred from direct assay /// 0005634 // nucleus // inferred from electronic annotation /// 0005737 // cytoplasm // inferred from direct assay /// 0005737 // cytoplasm // inferred from electronic annotation /// 0005829 // cytosol // not recorded /// 0005829 // cytosol // inferred from electronic annotation /// 0033256 // I-kappaB/NF-kappaB complex // traceable author statem…	0005515 // protein binding // inferred from physical interaction /// 0008134 // transcription factor binding // traceable author statement /// 0008139 // nuclear localization sequence binding // inferred from physical interaction /// 0031072 // heat shock protein binding // inferred from electronic annotation /// 0031625 // ubiquitin protein ligase binding // inferred from physical interaction //…	Apoptosis // GenMAPP /// Apoptosis_GenMAPP // GenMAPP /// Apoptosis_KEGG // GenMAPP
11763704_a_at	SAT1	0.401059	0.04084	1.83136e-07	0.000119167	2.59204e-07	0.000119653	9.17013	8.45306	9.17013	4.50864e-09	2.0783e-06	1.64383	spermidine/spermine N1-acetyltransferase 1	NM_002970 /// NR_027783	0008152 // metabolic process // inferred from electronic annotation	0005622 // intracellular // inferred from direct assay /// 0005737 // cytoplasm // inferred from electronic annotation	0004145 // diamine N-acetyltransferase activity // inferred from electronic annotation /// 0004145 // diamine N-acetyltransferase activity // traceable author statement /// 0005515 // protein binding // inferred from physical interaction /// 0008080 // N-acetyltransferase activity // inferred from electronic annotation /// 0008415 // acyltransferase activity // inferred from electronic annotation…	Nucleotide_Metabolism // GenMAPP
11751427_a_at	DNAJB1	4.84499e-10	1.95605e-10	0.00051132	0.00922972	7.281e-06	0.000792997	9.52893	8.81207	9.52893	1.72521e-06	7.37517e-05	1.6436	DnaJ (Hsp40) homolog, subfamily B, member 1	NM_006145	0006457 // protein folding // inferred from electronic annotation /// 0006950 // response to stress // inferred from electronic annotation /// 0006986 // response to unfolded protein // traceable author statement /// 0051085 // chaperone mediated protein folding requiring cofactor // inferred from electronic annotation /// 0070389 // chaperone cofactor-dependent protein refolding // inferred from…	0005634 // nucleus // inferred from electronic annotation /// 0005730 // nucleolus // inferred from electronic annotation /// 0005737 // cytoplasm // inferred from electronic annotation	0031072 // heat shock protein binding // inferred from electronic annotation /// 0051082 // unfolded protein binding // inferred from electronic annotation	---
11763431_x_at	ARHGAP8 /// PRR5-ARHGAP8	3.76838e-08	1.04601e-08	0.0436946	0.125959	0.0776327	0.169949	5.05581	4.34465	6.81382	0.0119618	0.0276263	1.63712	Rho GTPase activating protein 8 /// PRR5-ARHGAP8 readthrough	NM_001017526 /// NM_001198726 /// NM_181334 /// NM_181335	0007165 // signal transduction // inferred from electronic annotation /// 0030036 // actin cytoskeleton organization // inferred from direct assay /// 0030335 // positive regulation of cell migration // inferred from direct assay	0005622 // intracellular // inferred from electronic annotation	0005096 // GTPase activator activity // inferred from electronic annotation /// 0005096 // GTPase activator activity // inferred from direct assay	---
11757312_x_at	SERPINE1	0.000169482	2.79466e-05	1.43842e-06	0.000336159	8.68271e-07	0.000238779	10.5356	9.82681	10.5356	2.52865e-08	6.16924e-06	1.63438	serpin peptidase inhibitor, clade E (nexin, plasminogen activator inhibitor type 1), me	NM_000602 /// NM_001165413	0000302 // response to reactive oxygen species // inferred from electronic annotation /// 0001300 // chronological cell aging // inferred from expression pattern /// 0010469 // regulation of receptor activity // inferred from direct assay /// 0010757 // negative regulation of plasminogen activation // inferred from direct assay /// 0010757 // negative regulation of plasminogen activation // infer…	0005576 // extracellular region // not recorded /// 0005576 // extracellular region // inferred from direct assay /// 0005576 // extracellular region // inferred from electronic annotation /// 0005615 // extracellular space // inferred from direct assay /// 0005615 // extracellular space // inferred from electronic annotation /// 0005625 // soluble fraction // inferred from electronic annotation …	0002020 // protease binding // inferred from physical interaction /// 0004252 // serine-type endopeptidase activity // inferred from electronic annotation /// 0004867 // serine-type endopeptidase inhibitor activity // not recorded /// 0004867 // serine-type endopeptidase inhibitor activity // inferred from direct assay /// 0004867 // serine-type endopeptidase inhibitor activity // inferred from p…	Blood_Clotting_Cascade // GenMAPP /// TGF_Beta_Signaling_Pathway // GenMAPP
11722852_s_at	BIRC3	1.94094e-05	3.61313e-06	0.0226452	0.0861692	0.00317261	0.0255681	8.32667	7.62224	8.32667	0.000796435	0.00418078	1.62951	baculoviral IAP repeat-containing 3	NM_001165 /// NM_182962	0006915 // apoptosis // inferred from electronic annotation /// 0006916 // anti-apoptosis // traceable author statement /// 0007166 // cell surface receptor linked signaling pathway // traceable author statement /// 0007283 // spermatogenesis // inferred from electronic annotation /// 0042981 // regulation of apoptosis // inferred from electronic annotation /// 0051291 // protein heterooligomeriz…	0005622 // intracellular // inferred from electronic annotation /// 0005634 // nucleus // inferred from direct assay /// 0005737 // cytoplasm // inferred from direct assay /// 0005737 // cytoplasm // inferred from electronic annotation /// 0043234 // protein complex // inferred from electronic annotation /// 0045121 // membrane raft // inferred from electronic annotation	0004842 // ubiquitin-protein ligase activity // inferred from direct assay /// 0005515 // protein binding // inferred from physical interaction /// 0005515 // protein binding // inferred from electronic annotation /// 0008270 // zinc ion binding // inferred from electronic annotation /// 0046872 // metal ion binding // inferred from electronic annotation	Apoptosis // GenMAPP /// Apoptosis_GenMAPP // GenMAPP
11756746_s_at	C11orf17 /// NUAK2	3.0698e-05	5.57611e-06	1.2997e-05	0.00118267	1.74233e-05	0.0013439	7.2599	6.55785	7.2599	4.20712e-07	2.97381e-05	1.62682	chromosome 11 open reading frame 17 /// NUAK family, SNF1-like kinase, 2	NM_020642 /// NM_030952 /// NM_182901	0006468 // protein phosphorylation // inferred from direct assay /// 0006468 // protein phosphorylation // inferred from electronic annotation /// 0006915 // apoptosis // inferred from electronic annotation /// 0030036 // actin cytoskeleton organization // inferred from direct assay /// 0042149 // cellular response to glucose starvation // inferred from direct assay /// 0043066 // negative regula…	0005634 // nucleus // inferred from electronic annotation /// 0016607 // nuclear speck // inferred from direct assay	0000166 // nucleotide binding // inferred from electronic annotation /// 0000287 // magnesium ion binding // inferred from direct assay /// 0004672 // protein kinase activity // inferred from electronic annotation /// 0004674 // protein serine/threonine kinase activity // inferred from direct assay /// 0004674 // protein serine/threonine kinase activity // inferred from electronic annotation /// …	---
11725767_at	CLCF1	4.00603e-09	1.33249e-09	0.000131787	0.00430349	2.6629e-05	0.00161852	7.00707	6.31117	7.55051	1.89761e-06	7.72553e-05	1.6199	cardiotrophin-like cytokine factor 1	NM_001166212 /// NM_013246	0007166 // cell surface receptor linked signaling pathway // inferred from sequence or structural similarity /// 0007166 // cell surface receptor linked signaling pathway // inferred from electronic annotation /// 0007259 // JAK-STAT cascade // inferred from sequence or structural similarity /// 0007259 // JAK-STAT cascade // inferred from electronic annotation /// 0019221 // cytokine-mediated si…	0005576 // extracellular region // non-traceable author statement /// 0005576 // extracellular region // inferred from electronic annotation /// 0005615 // extracellular space // inferred from electronic annotation	0005102 // receptor binding // inferred from physical interaction /// 0005125 // cytokine activity // non-traceable author statement /// 0005125 // cytokine activity // inferred from electronic annotation /// 0008083 // growth factor activity // traceable author statement	---
11756623_at	HSPA8	0.000148877	2.47958e-05	0.0128718	0.0619226	0.0151356	0.0648365	5.76296	5.06771	5.76296	0.00156495	0.0067245	1.61916	heat shock 70kDa protein 8	NM_006597 /// NM_153201	0006457 // protein folding // non-traceable author statement /// 0006892 // post-Golgi vesicle-mediated transport // not recorded /// 0006950 // response to stress // inferred from electronic annotation /// 0006986 // response to unfolded protein // non-traceable author statement /// 0016044 // cellular membrane organization // not recorded /// 0044419 // interspecies interaction between organism…	0005622 // intracellular // non-traceable author statement /// 0005737 // cytoplasm // inferred from electronic annotation /// 0009986 // cell surface // inferred from direct assay /// 0030529 // ribonucleoprotein complex // inferred from direct assay /// 0042470 // melanosome // inferred from electronic annotation /// 0061202 // clathrin sculpted gamma-aminobutyric acid transport vesicle membran…	0000166 // nucleotide binding // inferred from electronic annotation /// 0005515 // protein binding // inferred from physical interaction /// 0005524 // ATP binding // inferred from electronic annotation /// 0042623 // ATPase activity, coupled // non-traceable author statement	Circadian_Exercise // GenMAPP
11741582_a_at	SLC3A2	1.78e-07	4.4212e-08	0.000666674	0.0108585	0.000289417	0.00632984	8.71711	8.02324	9.15955	1.95612e-05	0.000341447	1.61761	solute carrier family 3 (activators of dibasic and neutral amino acid transport), membe	NM_001012661 /// NM_001012662 /// NM_001012663 /// NM_001012664 /// NM_001013251 /// NM	0005975 // carbohydrate metabolic process // inferred from electronic annotation /// 0006810 // transport // inferred from electronic annotation /// 0006816 // calcium ion transport // non-traceable author statement /// 0006865 // amino acid transport // not recorded /// 0006865 // amino acid transport // traceable author statement /// 0006865 // amino acid transport // inferred from electronic a…	0005886 // plasma membrane // not recorded /// 0005886 // plasma membrane // inferred from electronic annotation /// 0009986 // cell surface // inferred from direct assay /// 0016020 // membrane // inferred from electronic annotation /// 0016021 // integral to membrane // non-traceable author statement /// 0016021 // integral to membrane // inferred from electronic annotation /// 0016324 // apica…	0003824 // catalytic activity // inferred from electronic annotation /// 0005432 // calcium:sodium antiporter activity // traceable author statement /// 0005515 // protein binding // inferred from physical interaction /// 0015175 // neutral amino acid transmembrane transporter activity // inferred from sequence or structural similarity /// 0015175 // neutral amino acid transmembrane transporter a…	---
11722866_at	CDCP1	1.26134e-08	3.79403e-09	6.16606e-05	0.00271581	9.3926e-07	0.000249727	7.86525	7.1736	8.20871	1.70131e-07	1.83814e-05	1.61513	CUB domain containing protein 1	NM_022842 /// NM_178181	---	0005576 // extracellular region // inferred from electronic annotation /// 0005886 // plasma membrane // inferred from electronic annotation /// 0016020 // membrane // inferred from electronic annotation /// 0016021 // integral to membrane // inferred from electronic annotation	---	---
11718157_s_at	PTX3	5.84881e-13	5.35369e-13	0.000339317	0.00718815	0.000458912	0.00817906	9.88033	9.19065	9.88033	1.72991e-05	0.000314102	1.61293	pentraxin 3, long	NM_002852	0001878 // response to yeast // inferred from electronic annotation /// 0006954 // inflammatory response // traceable author statement /// 0008228 // opsonization // inferred from electronic annotation /// 0045429 // positive regulation of nitric oxide biosynthetic process // inferred from electronic annotation /// 0050766 // positive regulation of phagocytosis // inferred from electronic annotat…	0005576 // extracellular region // inferred from electronic annotation /// 0005576 // extracellular region // traceable author statement	0001872 // zymosan binding // inferred from electronic annotation	---
11763862_x_at	SH3BGRL	2.53153e-17	1.73214e-16	0.00037767	0.00767949	0.00319638	0.025702	4.56229	3.8731	10.2165	5.7764e-05	0.000696569	1.61238	SH3 domain binding glutamic acid-rich protein like	NM_003022	---	0005634 // nucleus // traceable author statement /// 0005737 // cytoplasm // traceable author statement	0005070 // SH3/SH2 adaptor activity // traceable author statement /// 0017124 // SH3 domain binding // inferred from electronic annotation	---
11717638_at	SDC4	5.39864e-12	3.62072e-12	1.40803e-08	2.68389e-05	1.50124e-09	5.30124e-06	10.9596	10.2705	11.261	7.90991e-11	1.70105e-07	1.61236	syndecan 4	NM_002999	0001657 // ureteric bud development // inferred from electronic annotation /// 0006937 // regulation of muscle contraction // inferred from electronic annotation /// 0045860 // positive regulation of protein kinase activity // inferred from electronic annotation /// 0051496 // positive regulation of stress fiber assembly // inferred from electronic annotation /// 0051894 // positive regulation of…	0005794 // Golgi apparatus // inferred from direct assay /// 0005886 // plasma membrane // inferred from direct assay /// 0005887 // integral to plasma membrane // non-traceable author statement /// 0005925 // focal adhesion // inferred from electronic annotation /// 0009986 // cell surface // inferred from electronic annotation /// 0016020 // membrane // inferred from electronic annotation /// 0…	0001968 // fibronectin binding // inferred from electronic annotation /// 0005080 // protein kinase C binding // inferred from electronic annotation /// 0008092 // cytoskeletal protein binding // inferred from electronic annotation /// 0051393 // alpha-actinin binding // inferred from electronic annotation /// 0070053 // thrombospondin receptor activity // inferred from mutant phenotype	---
11722049_a_at	DUSP6	1.26057e-17	1.04993e-16	1.10868e-08	2.28892e-05	2.47505e-08	2.94612e-05	9.90504	9.21626	11.6134	3.08628e-10	4.18057e-07	1.61192	dual specificity phosphatase 6	NM_001946 /// NM_022652	0000188 // inactivation of MAPK activity // inferred from direct assay /// 0001933 // negative regulation of protein phosphorylation // inferred from electronic annotation /// 0006470 // protein dephosphorylation // inferred from electronic annotation /// 0014070 // response to organic cyclic substance // inferred from electronic annotation /// 0016311 // dephosphorylation // inferred from electr…	0005654 // nucleoplasm // not recorded /// 0005737 // cytoplasm // inferred from direct assay /// 0005737 // cytoplasm // inferred from electronic annotation	0004721 // phosphoprotein phosphatase activity // inferred from electronic annotation /// 0004725 // protein tyrosine phosphatase activity // not recorded /// 0004725 // protein tyrosine phosphatase activity // inferred from electronic annotation /// 0005515 // protein binding // inferred from electronic annotation /// 0008138 // protein tyrosine/serine/threonine phosphatase activity // inferred …	---
11750890_a_at	MARS2	0.00200789	0.000288109	0.0104813	0.0547226	0.000216295	0.00531416	6.50888	5.82028	6.50888	8.0865e-05	0.000866507	1.61171	methionyl-tRNA synthetase 2, mitochondrial	NM_138395	0006412 // translation // inferred from electronic annotation /// 0006418 // tRNA aminoacylation for protein translation // inferred from electronic annotation /// 0006431 // methionyl-tRNA aminoacylation // inferred from direct assay /// 0006431 // methionyl-tRNA aminoacylation // inferred from electronic annotation	0005737 // cytoplasm // inferred from electronic annotation /// 0005739 // mitochondrion // inferred from electronic annotation /// 0005759 // mitochondrial matrix // not recorded /// 0005759 // mitochondrial matrix // inferred from direct assay /// 0005759 // mitochondrial matrix // inferred from electronic annotation	0000166 // nucleotide binding // inferred from electronic annotation /// 0004812 // aminoacyl-tRNA ligase activity // inferred from electronic annotation /// 0004825 // methionine-tRNA ligase activity // not recorded /// 0004825 // methionine-tRNA ligase activity // inferred from direct assay /// 0004825 // methionine-tRNA ligase activity // inferred from electronic annotation /// 0005524 // ATP …	---
11731465_a_at	CTSC	7.47545e-05	1.28992e-05	0.000213932	0.00557415	5.57765e-05	0.00240008	7.37056	6.6824	7.41068	3.83054e-06	0.000117783	1.61123	cathepsin C	NM_001114173 /// NM_001814 /// NM_148170	0006508 // proteolysis // inferred from electronic annotation /// 0006955 // immune response // traceable author statement /// 0007568 // aging // inferred from electronic annotation /// 0010033 // response to organic substance // inferred from electronic annotation	0005764 // lysosome // traceable author statement /// 0005764 // lysosome // inferred from electronic annotation /// 0005783 // endoplasmic reticulum // inferred from electronic annotation /// 0005794 // Golgi apparatus // inferred from electronic annotation	0004197 // cysteine-type endopeptidase activity // inferred from electronic annotation /// 0008233 // peptidase activity // inferred from electronic annotation /// 0008234 // cysteine-type peptidase activity // inferred from electronic annotation /// 0016787 // hydrolase activity // inferred from electronic annotation /// 0031404 // chloride ion binding // inferred from electronic annotation /// …	---
11760707_a_at	EIF4A2	2.95539e-07	7.10233e-08	0.00206325	0.0210205	0.000266651	0.00606635	10.106	9.41821	10.106	3.58398e-05	0.000504655	1.61077	eukaryotic translation initiation factor 4A2	NM_001967	0006412 // translation // inferred from electronic annotation /// 0006446 // regulation of translational initiation // traceable author statement /// 0044419 // interspecies interaction between organisms // inferred from electronic annotation /// 0051789 // response to protein stimulus // inferred from electronic annotation	0005829 // cytosol // not recorded /// 0016281 // eukaryotic translation initiation factor 4F complex // traceable author statement	0000166 // nucleotide binding // inferred from electronic annotation /// 0003676 // nucleic acid binding // inferred from electronic annotation /// 0003723 // RNA binding // inferred from electronic annotation /// 0003743 // translation initiation factor activity // inferred from electronic annotation /// 0003743 // translation initiation factor activity // traceable author statement /// 0004386 …	Translation_Factors // GenMAPP
11717639_x_at	SDC4	3.24242e-13	3.23723e-13	1.40855e-09	5.98005e-06	1.93173e-10	1.94587e-06	10.9467	10.2593	11.2739	8.66881e-12	4.9354e-08	1.61037	syndecan 4	NM_002999	0001657 // ureteric bud development // inferred from electronic annotation /// 0006937 // regulation of muscle contraction // inferred from electronic annotation /// 0045860 // positive regulation of protein kinase activity // inferred from electronic annotation /// 0051496 // positive regulation of stress fiber assembly // inferred from electronic annotation /// 0051894 // positive regulation of…	0005794 // Golgi apparatus // inferred from direct assay /// 0005886 // plasma membrane // inferred from direct assay /// 0005887 // integral to plasma membrane // non-traceable author statement /// 0005925 // focal adhesion // inferred from electronic annotation /// 0009986 // cell surface // inferred from electronic annotation /// 0016020 // membrane // inferred from electronic annotation /// 0…	0001968 // fibronectin binding // inferred from electronic annotation /// 0005080 // protein kinase C binding // inferred from electronic annotation /// 0008092 // cytoskeletal protein binding // inferred from electronic annotation /// 0051393 // alpha-actinin binding // inferred from electronic annotation /// 0070053 // thrombospondin receptor activity // inferred from mutant phenotype	---
11734659_a_at	FOS	1.43544e-14	2.47922e-14	3.02239e-05	0.0017878	0.00190774	0.0190063	7.32942	6.64279	9.92801	8.50734e-06	0.000197254	1.60952	FBJ murine osteosarcoma viral oncogene homolog	NM_005252	0001661 // conditioned taste aversion // inferred from electronic annotation /// 0006306 // DNA methylation // traceable author statement /// 0006355 // regulation of transcription, DNA-dependent // inferred from electronic annotation /// 0006357 // regulation of transcription from RNA polymerase II promoter // traceable author statement /// 0006366 // transcription from RNA polymerase II promote…	0005624 // membrane fraction // inferred from electronic annotation /// 0005634 // nucleus // inferred from direct assay /// 0005634 // nucleus // inferred from electronic annotation /// 0005634 // nucleus // traceable author statement /// 0005667 // transcription factor complex // inferred from electronic annotation /// 0005730 // nucleolus // inferred from direct assay /// 0019717 // synaptosom…	0003677 // DNA binding // inferred from electronic annotation /// 0003690 // double-stranded DNA binding // inferred from electronic annotation /// 0003700 // sequence-specific DNA binding transcription factor activity // inferred from direct assay /// 0003700 // sequence-specific DNA binding transcription factor activity // inferred from electronic annotation /// 0003704 // specific RNA polymera…	Smooth_muscle_contraction // GenMAPP /// TGF_Beta_Signaling_Pathway // GenMAPP
11740895_a_at	C17orf91	5.79531e-08	1.55937e-08	0.00277954	0.0251522	0.0119346	0.0563	7.41771	6.73225	8.32179	0.000477766	0.00295008	1.60821	chromosome 17 open reading frame 91	NR_028502 /// NR_028503 /// NR_028504 /// NR_028505	---	---	---	---
11737853_at	TNFSF18	3.545e-13	3.48916e-13	0.00447774	0.0334716	0.00273241	0.0234039	7.58177	6.89795	7.58177	0.000251729	0.00188824	1.60639	tumor necrosis factor (ligand) superfamily, member 18	NM_005092	0006916 // anti-apoptosis // traceable author statement /// 0006955 // immune response // inferred from electronic annotation /// 0007165 // signal transduction // traceable author statement /// 0007267 // cell-cell signaling // traceable author statement	0005615 // extracellular space // inferred from electronic annotation /// 0016020 // membrane // inferred from electronic annotation /// 0016021 // integral to membrane // inferred from electronic annotation	0005102 // receptor binding // traceable author statement /// 0005125 // cytokine activity // inferred from electronic annotation /// 0005164 // tumor necrosis factor receptor binding // inferred from electronic annotation	---
11724431_at	C3orf52	1.29775e-10	6.00276e-11	2.36893e-05	0.00164048	0.00016377	0.00450357	7.33605	6.65486	8.17034	1.98872e-06	7.95774e-05	1.60347	chromosome 3 open reading frame 52	NM_001171747 /// NM_024616	---	0005783 // endoplasmic reticulum // inferred from electronic annotation /// 0005789 // endoplasmic reticulum membrane // inferred from electronic annotation /// 0016020 // membrane // inferred from electronic annotation /// 0016021 // integral to membrane // inferred from electronic annotation	---	---
11754334_s_at	EGR1	0.00161245	0.000234175	1.63899e-05	0.00134823	0.000478646	0.00835638	10.7626	10.0832	10.7626	2.78929e-06	9.76474e-05	1.60147	early growth response 1	NM_001964	0000122 // negative regulation of transcription from RNA polymerase II promoter // inferred from electronic annotation /// 0006350 // transcription // inferred from electronic annotation /// 0006355 // regulation of transcription, DNA-dependent // inferred from electronic annotation /// 0007611 // learning or memory // inferred from electronic annotation /// 0009749 // response to glucose stimulu…	0005622 // intracellular // inferred from electronic annotation /// 0005634 // nucleus // inferred from sequence or structural similarity /// 0005634 // nucleus // inferred from electronic annotation /// 0005737 // cytoplasm // inferred from sequence or structural similarity /// 0005737 // cytoplasm // inferred from electronic annotation	0003676 // nucleic acid binding // inferred from electronic annotation /// 0003677 // DNA binding // inferred from direct assay /// 0003677 // DNA binding // inferred from electronic annotation /// 0003690 // double-stranded DNA binding // inferred from electronic annotation /// 0003700 // sequence-specific DNA binding transcription factor activity // inferred from direct assay /// 0003700 // seq…	Ovarian_Infertility_Genes // GenMAPP
11722519_at	HKDC1	7.53395e-15	1.46055e-14	0.00146947	0.017305	0.000196332	0.00497924	8.79431	8.11534	8.79431	2.43106e-05	0.00039489	1.60099	hexokinase domain containing 1	NM_025130	0005975 // carbohydrate metabolic process // inferred from electronic annotation /// 0006096 // glycolysis // inferred from electronic annotation	0005634 // nucleus // inferred from direct assay /// 0005730 // nucleolus // inferred from direct assay /// 0005739 // mitochondrion // inferred from direct assay	0000166 // nucleotide binding // inferred from electronic annotation /// 0004396 // hexokinase activity // inferred from electronic annotation /// 0005524 // ATP binding // inferred from electronic annotation /// 0016301 // kinase activity // inferred from electronic annotation /// 0016740 // transferase activity // inferred from electronic annotation /// 0016773 // phosphotransferase activity, a…	---
11715484_a_at	MCL1	4.9634e-05	8.76063e-06	0.000348699	0.00732487	8.04113e-05	0.00299958	8.7921	8.11361	8.86896	6.24788e-06	0.000161073	1.60047	myeloid cell leukemia sequence 1 (BCL2-related)	NM_001197320 /// NM_021960 /// NM_182763	0001709 // cell fate determination // non-traceable author statement /// 0006915 // apoptosis // inferred from direct assay /// 0006915 // apoptosis // inferred from electronic annotation /// 0006916 // anti-apoptosis // traceable author statement /// 0007275 // multicellular organismal development // inferred from electronic annotation /// 0019725 // cellular homeostasis // non-traceable author …	0005634 // nucleus // inferred from electronic annotation /// 0005654 // nucleoplasm // inferred from electronic annotation /// 0005737 // cytoplasm // traceable author statement /// 0005737 // cytoplasm // inferred from electronic annotation /// 0005739 // mitochondrion // inferred from direct assay /// 0005739 // mitochondrion // inferred from electronic annotation /// 0005741 // mitochondrial …	0005515 // protein binding // inferred from physical interaction /// 0015266 // protein channel activity // traceable author statement /// 0046982 // protein heterodimerization activity // inferred from physical interaction	Apoptosis_GenMAPP // GenMAPP /// Apoptosis_KEGG // GenMAPP
11716629_at	IER5	1.46997e-15	3.87085e-15	5.48624e-06	0.000711258	2.01853e-05	0.00145225	7.72037	7.04329	9.86521	2.79989e-07	2.36649e-05	1.5989	immediate early response 5	NM_016545	---	---	---	---
11717823_s_at	TNFAIP2	0.30529	0.0316309	0.000468154	0.00870073	1.14027e-05	0.00103794	8.51672	7.8414	8.51672	2.19458e-06	8.46035e-05	1.59695	tumor necrosis factor, alpha-induced protein 2	NM_006291	0001525 // angiogenesis // inferred from electronic annotation /// 0007275 // multicellular organismal development // inferred from electronic annotation /// 0030154 // cell differentiation // inferred from electronic annotation	0005615 // extracellular space // traceable author statement	---	---
11753632_x_at	ATF3	6.01862e-06	1.19988e-06	4.29616e-06	0.00061505	2.2706e-05	0.00151417	5.50552	4.8316	5.50552	2.58677e-07	2.28896e-05	1.5954	activating transcription factor 3	NM_001030287 /// NM_001040619 /// NM_001674	0006094 // gluconeogenesis // inferred from electronic annotation /// 0006350 // transcription // inferred from electronic annotation /// 0006355 // regulation of transcription, DNA-dependent // inferred from electronic annotation /// 0008284 // positive regulation of cell proliferation // inferred from electronic annotation /// 0045449 // regulation of transcription // inferred from electronic a…	0005634 // nucleus // inferred from direct assay /// 0005634 // nucleus // inferred from electronic annotation /// 0005730 // nucleolus // inferred from direct assay	0003677 // DNA binding // inferred from electronic annotation /// 0003700 // sequence-specific DNA binding transcription factor activity // inferred from electronic annotation /// 0003700 // sequence-specific DNA binding transcription factor activity // traceable author statement /// 0003714 // transcription corepressor activity // traceable author statement /// 0005515 // protein binding // infe…	Hypertrophy_model // GenMAPP /// Smooth_muscle_contraction // GenMAPP
11761933_at	RPS4X	0.0321231	0.00386807	0.449702	0.433279	0.0450439	0.124293	5.22821	4.55522	5.59429	0.0541381	0.0780237	1.59437	Ribosomal protein S4, X-linked	NM_001007	0006412 // translation // inferred by curator /// 0006412 // translation // inferred from mutant phenotype /// 0006412 // translation // inferred from electronic annotation /// 0006414 // translational elongation // not recorded /// 0007275 // multicellular organismal development // inferred from mutant phenotype /// 0008284 // positive regulation of cell proliferation // inferred from mutant phe…	0005622 // intracellular // inferred from electronic annotation /// 0005737 // cytoplasm // inferred from electronic annotation /// 0005829 // cytosol // not recorded /// 0005840 // ribosome // inferred from direct assay /// 0005840 // ribosome // inferred from electronic annotation /// 0005844 // polysome // inferred from direct assay /// 0015935 // small ribosomal subunit // inferred from direc…	0003723 // RNA binding // inferred from electronic annotation /// 0003735 // structural constituent of ribosome // inferred from mutant phenotype /// 0003735 // structural constituent of ribosome // inferred from electronic annotation /// 0019843 // rRNA binding // inferred from electronic annotation	Ribosomal_Proteins // GenMAPP
11745020_a_at	TNFRSF12A	1.05585e-15	2.95072e-15	1.52573e-06	0.000347339	3.96341e-07	0.000158126	9.92695	9.25822	11.554	1.69483e-08	4.68869e-06	1.58967	tumor necrosis factor receptor superfamily, member 12A	NM_016639	0001525 // angiogenesis // inferred from electronic annotation /// 0006915 // apoptosis // inferred from electronic annotation /// 0006928 // cellular component movement // traceable author statement /// 0006931 // substrate-dependent cell migration, cell attachment to substrate // inferred from electronic annotation /// 0007155 // cell adhesion // inferred from electronic annotation /// 0007275 …	0001726 // ruffle // inferred from electronic annotation /// 0005886 // plasma membrane // inferred from electronic annotation /// 0009986 // cell surface // inferred from electronic annotation /// 0016020 // membrane // inferred from electronic annotation /// 0016021 // integral to membrane // inferred from electronic annotation	0004872 // receptor activity // inferred from electronic annotation /// 0005515 // protein binding // inferred from electronic annotation	---
11733240_at	IRAK2	4.94513e-12	3.35931e-12	0.00246015	0.0233497	0.00230264	0.0212748	6.51795	5.85093	8.49789	0.000154614	0.00135133	1.5878	interleukin-1 receptor-associated kinase 2	NM_001570	0001959 // regulation of cytokine-mediated signaling pathway // inferred from mutant phenotype /// 0002755 // MyD88-dependent toll-like receptor signaling pathway // traceable author statement /// 0006468 // protein phosphorylation // inferred from electronic annotation /// 0006468 // protein phosphorylation // traceable author statement /// 0006954 // inflammatory response // traceable author st…	0009986 // cell surface // inferred from direct assay	0004672 // protein kinase activity // inferred from electronic annotation /// 0004704 // NF-kappaB-inducing kinase activity // traceable author statement /// 0004872 // receptor activity // inferred from electronic annotation /// 0005515 // protein binding // inferred from physical interaction /// 0005515 // protein binding // inferred from electronic annotation /// 0005524 // ATP binding // infe…	---
11715445_a_at	DNAJB1	1.01368e-11	6.27288e-12	2.24691e-05	0.00162322	2.73753e-06	0.000442609	10.4558	9.79032	10.4558	1.98053e-07	1.98508e-05	1.58605	DnaJ (Hsp40) homolog, subfamily B, member 1	NM_006145	0006457 // protein folding // inferred from electronic annotation /// 0006950 // response to stress // inferred from electronic annotation /// 0006986 // response to unfolded protein // traceable author statement /// 0051085 // chaperone mediated protein folding requiring cofactor // inferred from electronic annotation /// 0070389 // chaperone cofactor-dependent protein refolding // inferred from…	0005634 // nucleus // inferred from electronic annotation /// 0005730 // nucleolus // inferred from electronic annotation /// 0005737 // cytoplasm // inferred from electronic annotation	0031072 // heat shock protein binding // inferred from electronic annotation /// 0051082 // unfolded protein binding // inferred from electronic annotation	---
11722521_at	HKDC1	2.68396e-08	7.62396e-09	0.000832046	0.0124023	0.00100023	0.0129125	6.85911	6.19457	6.85911	4.72575e-05	0.000612353	1.58507	hexokinase domain containing 1	NM_025130	0005975 // carbohydrate metabolic process // inferred from electronic annotation /// 0006096 // glycolysis // inferred from electronic annotation	0005634 // nucleus // inferred from direct assay /// 0005730 // nucleolus // inferred from direct assay /// 0005739 // mitochondrion // inferred from direct assay	0000166 // nucleotide binding // inferred from electronic annotation /// 0004396 // hexokinase activity // inferred from electronic annotation /// 0005524 // ATP binding // inferred from electronic annotation /// 0016301 // kinase activity // inferred from electronic annotation /// 0016740 // transferase activity // inferred from electronic annotation /// 0016773 // phosphotransferase activity, a…	---
11746697_a_at	SLC3A2	4.89279e-07	1.13783e-07	0.00136171	0.016578	0.000416518	0.00774026	8.64218	7.97927	9.054	3.71461e-05	0.000517328	1.58328	solute carrier family 3 (activators of dibasic and neutral amino acid transport), membe	NM_001012661 /// NM_001012662 /// NM_001012663 /// NM_001012664 /// NM_001013251 /// NM	0005975 // carbohydrate metabolic process // inferred from electronic annotation /// 0006810 // transport // inferred from electronic annotation /// 0006816 // calcium ion transport // non-traceable author statement /// 0006865 // amino acid transport // not recorded /// 0006865 // amino acid transport // traceable author statement /// 0006865 // amino acid transport // inferred from electronic a…	0005886 // plasma membrane // not recorded /// 0005886 // plasma membrane // inferred from electronic annotation /// 0009986 // cell surface // inferred from direct assay /// 0016020 // membrane // inferred from electronic annotation /// 0016021 // integral to membrane // non-traceable author statement /// 0016021 // integral to membrane // inferred from electronic annotation /// 0016324 // apica…	0003824 // catalytic activity // inferred from electronic annotation /// 0005432 // calcium:sodium antiporter activity // traceable author statement /// 0005515 // protein binding // inferred from physical interaction /// 0015175 // neutral amino acid transmembrane transporter activity // inferred from sequence or structural similarity /// 0015175 // neutral amino acid transmembrane transporter a…	---
11735090_s_at	SLC16A6	7.30013e-09	2.29602e-09	0.00390696	0.0309412	0.00278259	0.0236699	5.45913	4.79756	5.45913	0.000233542	0.00179649	1.5818	solute carrier family 16, member 6 (monocarboxylic acid transporter 7)	NM_001174166 /// NM_004694	0006810 // transport // inferred from electronic annotation /// 0015718 // monocarboxylic acid transport // traceable author statement /// 0055085 // transmembrane transport // inferred from electronic annotation	0005624 // membrane fraction // traceable author statement /// 0005886 // plasma membrane // inferred from electronic annotation /// 0005887 // integral to plasma membrane // traceable author statement /// 0016020 // membrane // inferred from electronic annotation /// 0016021 // integral to membrane // inferred from electronic annotation	0008028 // monocarboxylic acid transmembrane transporter activity // traceable author statement /// 0015293 // symporter activity // inferred from electronic annotation	---
11758864_at	SRP19	2.18038e-10	9.52888e-11	0.000401635	0.00799639	0.00095932	0.0126516	8.71028	8.04959	8.71028	2.95493e-05	0.000446409	1.58084	signal recognition particle 19kDa	NM_003135	0006613 // cotranslational protein targeting to membrane // traceable author statement /// 0006614 // SRP-dependent cotranslational protein targeting to membrane // inferred from electronic annotation /// 0042493 // response to drug // inferred from direct assay	0005634 // nucleus // inferred from electronic annotation /// 0005634 // nucleus // non-traceable author statement /// 0005730 // nucleolus // inferred from direct assay /// 0005737 // cytoplasm // inferred from electronic annotation /// 0005786 // signal recognition particle, endoplasmic reticulum targeting // inferred from direct assay /// 0005786 // signal recognition particle, endoplasmic ret…	0000166 // nucleotide binding // inferred from electronic annotation /// 0003676 // nucleic acid binding // inferred from electronic annotation /// 0003723 // RNA binding // inferred from electronic annotation /// 0003723 // RNA binding // non-traceable author statement /// 0008270 // zinc ion binding // inferred from electronic annotation /// 0008312 // 7S RNA binding // inferred from direct ass…	---
11743000_at	CD83	4.9754e-06	1.00264e-06	1.49644e-05	0.00127552	4.56712e-05	0.00213099	7.69888	7.04222	7.69888	7.67139e-07	4.35756e-05	1.57644	CD83 molecule	NM_001040280 /// NM_004233	0006952 // defense response // traceable author statement /// 0006959 // humoral immune response // traceable author statement /// 0007165 // signal transduction // traceable author statement /// 0014070 // response to organic cyclic substance // inferred from electronic annotation /// 0032713 // negative regulation of interleukin-4 production // inferred from electronic annotation /// 0032733 //…	0005886 // plasma membrane // traceable author statement /// 0005887 // integral to plasma membrane // traceable author statement /// 0009897 // external side of plasma membrane // inferred from electronic annotation /// 0016020 // membrane // inferred from electronic annotation /// 0016021 // integral to membrane // inferred from electronic annotation	---	---
11732062_a_at	CDCP1	0.000533348	8.25965e-05	0.018616	0.0770693	0.00151789	0.0165732	6.85817	6.20164	7.04723	0.000426031	0.00272923	1.57628	CUB domain containing protein 1	NM_022842 /// NM_178181	---	0005576 // extracellular region // inferred from electronic annotation /// 0005886 // plasma membrane // inferred from electronic annotation /// 0016020 // membrane // inferred from electronic annotation /// 0016021 // integral to membrane // inferred from electronic annotation	---	---
11721588_at	TRAF1	0.000329147	5.23807e-05	0.040994	0.121357	1.79153e-05	0.00136979	5.44626	4.79304	5.63752	3.12813e-05	0.000464211	1.57267	TNF receptor-associated factor 1	NM_001190945 /// NM_001190947 /// NM_005658	0006461 // protein complex assembly // traceable author statement /// 0006915 // apoptosis // inferred from electronic annotation /// 0007165 // signal transduction // inferred from electronic annotation /// 0042981 // regulation of apoptosis // inferred from direct assay /// 0042981 // regulation of apoptosis // inferred from electronic annotation /// 0043123 // positive regulation of I-kappaB k…	0005737 // cytoplasm // traceable author statement	0004872 // receptor activity // inferred from electronic annotation /// 0005515 // protein binding // inferred from physical interaction /// 0008270 // zinc ion binding // inferred from electronic annotation	Apoptosis // GenMAPP /// Apoptosis_GenMAPP // GenMAPP /// Apoptosis_KEGG // GenMAPP
11721577_at	TNF	0.00049464	7.70787e-05	0.00177114	0.0192861	0.0018716	0.0187881	5.88745	5.23543	5.88745	0.00011056	0.00106883	1.57137	tumor necrosis factor	NM_000594	0000060 // protein import into nucleus, translocation // inferred from direct assay /// 0000122 // negative regulation of transcription from RNA polymerase II promoter // inferred from electronic annotation /// 0000187 // activation of MAPK activity // inferred from direct assay /// 0001775 // cell activation // inferred from electronic annotation /// 0001819 // positive regulation of cytokine pr…	0001891 // phagocytic cup // inferred from sequence or structural similarity /// 0001891 // phagocytic cup // inferred from electronic annotation /// 0005576 // extracellular region // inferred from electronic annotation /// 0005615 // extracellular space // inferred from direct assay /// 0005615 // extracellular space // inferred from electronic annotation /// 0005886 // plasma membrane // not r…	0005125 // cytokine activity // inferred from direct assay /// 0005125 // cytokine activity // inferred from electronic annotation /// 0005164 // tumor necrosis factor receptor binding // inferred from direct assay /// 0005164 // tumor necrosis factor receptor binding // inferred from electronic annotation /// 0005515 // protein binding // inferred from physical interaction /// 0005515 // protein…	Apoptosis // GenMAPP /// Apoptosis_GenMAPP // GenMAPP /// Apoptosis_KEGG // GenMAPP /// Matrix_Metalloproteinases // GenMAPP /// TGF_Beta_Signaling_Pathway // GenMAPP
11717693_at	CEBPG	4.74906e-07	1.10743e-07	5.95028e-07	0.000201689	8.15153e-07	0.000233699	9.80792	9.15925	9.82448	1.53322e-08	4.48672e-06	1.56772	CCAAT/enhancer binding protein (C/EBP), gamma	NM_001806	0001889 // liver development // inferred from sequence or structural similarity /// 0001889 // liver development // inferred from electronic annotation /// 0006350 // transcription // inferred from electronic annotation /// 0006355 // regulation of transcription, DNA-dependent // inferred from electronic annotation /// 0006357 // regulation of transcription from RNA polymerase II promoter // infe…	0005634 // nucleus // inferred from direct assay /// 0005634 // nucleus // inferred from sequence or structural similarity /// 0005634 // nucleus // inferred from electronic annotation /// 0005730 // nucleolus // inferred from direct assay	0003677 // DNA binding // inferred from direct assay /// 0003677 // DNA binding // inferred from electronic annotation /// 0003690 // double-stranded DNA binding // inferred from electronic annotation /// 0003700 // sequence-specific DNA binding transcription factor activity // inferred from electronic annotation /// 0005515 // protein binding // inferred from physical interaction /// 0005515 // …	---
11744005_at	PHLDA2	2.51605e-10	1.08774e-10	4.48842e-06	0.00063128	4.79834e-06	0.000598729	8.15047	7.50299	8.61324	1.16669e-07	1.48005e-05	1.56643	pleckstrin homology-like domain, family A, member 2	NM_003311	0006915 // apoptosis // traceable author statement /// 0009887 // organ morphogenesis // inferred from electronic annotation	0005737 // cytoplasm // inferred from electronic annotation /// 0016020 // membrane // inferred from electronic annotation	---	---
11726819_at	TMEM201	1.05186e-06	2.32583e-07	0.000102693	0.0037592	0.000401577	0.00758601	6.77365	6.12786	7.03119	7.83305e-06	0.000187556	1.5646	transmembrane protein 201	NM_001010866 /// NM_001130924	---	0005634 // nucleus // inferred from electronic annotation /// 0005637 // nuclear inner membrane // inferred from electronic annotation /// 0016020 // membrane // inferred from electronic annotation /// 0016021 // integral to membrane // inferred from electronic annotation	---	---
11728301_a_at	CCNE2	9.15794e-09	2.82766e-09	0.000341254	0.00719357	0.00016371	0.00450357	6.40107	5.75539	6.96197	9.44162e-06	0.000212159	1.56448	cyclin E2	NM_057749	0000075 // cell cycle checkpoint // traceable author statement /// 0000079 // regulation of cyclin-dependent protein kinase activity // traceable author statement /// 0006270 // DNA-dependent DNA replication initiation // inferred from electronic annotation /// 0007049 // cell cycle // inferred from electronic annotation /// 0051301 // cell division // inferred from electronic annotation /// 0051…	0005634 // nucleus // inferred from electronic annotation /// 0005654 // nucleoplasm // not recorded /// 0005829 // cytosol // not recorded	0005515 // protein binding // inferred from physical interaction /// 0016538 // cyclin-dependent protein kinase regulator activity // inferred from electronic annotation	Cell_cycle_KEGG // GenMAPP /// G1_to_S_cell_cycle_Reactome // GenMAPP
11715387_at	CDKN1A	3.15321e-13	3.16227e-13	0.0018961	0.0199388	8.05426e-05	0.00299958	6.93759	6.29339	8.88255	1.59653e-05	0.000298623	1.56288	cyclin-dependent kinase inhibitor 1A (p21, Cip1)	NM_000389 /// NM_078467 /// NR_037150 /// NR_037151 /// NR_037152	0000079 // regulation of cyclin-dependent protein kinase activity // traceable author statement /// 0000082 // G1/S transition of mitotic cell cycle // inferred from direct assay /// 0000086 // G2/M transition of mitotic cell cycle // inferred from mutant phenotype /// 0006974 // response to DNA damage stimulus // inferred from mutant phenotype /// 0006974 // response to DNA damage stimulus // in…	0000307 // cyclin-dependent protein kinase holoenzyme complex // inferred from direct assay /// 0000307 // cyclin-dependent protein kinase holoenzyme complex // inferred from electronic annotation /// 0005634 // nucleus // inferred from direct assay /// 0005634 // nucleus // inferred from electronic annotation /// 0005654 // nucleoplasm // not recorded /// 0005737 // cytoplasm // inferred from el…	0004860 // protein kinase inhibitor activity // inferred from electronic annotation /// 0004861 // cyclin-dependent protein kinase inhibitor activity // not recorded /// 0004861 // cyclin-dependent protein kinase inhibitor activity // inferred from electronic annotation /// 0004861 // cyclin-dependent protein kinase inhibitor activity // traceable author statement /// 0005515 // protein binding /…	Cell_cycle_KEGG // GenMAPP /// G1_to_S_cell_cycle_Reactome // GenMAPP
11750416_a_at	TXNRD1	2.63017e-11	1.45569e-11	0.00234131	0.0226362	0.0652754	0.154076	9.74265	9.10031	9.74265	0.0013426	0.00603561	1.56087	thioredoxin reductase 1	NM_001093771 /// NM_003330 /// NM_182729 /// NM_182742 /// NM_182743	0001707 // mesoderm formation // inferred from electronic annotation /// 0006810 // transport // inferred from electronic annotation /// 0007165 // signal transduction // non-traceable author statement /// 0007369 // gastrulation // inferred from electronic annotation /// 0008283 // cell proliferation // inferred from electronic annotation /// 0022900 // electron transport chain // inferred from …	0005634 // nucleus // inferred from electronic annotation /// 0005737 // cytoplasm // inferred from electronic annotation /// 0005739 // mitochondrion // inferred from electronic annotation /// 0005829 // cytosol // not recorded /// 0005829 // cytosol // inferred from electronic annotation	0004791 // thioredoxin-disulfide reductase activity // not recorded /// 0004791 // thioredoxin-disulfide reductase activity // inferred from electronic annotation /// 0004791 // thioredoxin-disulfide reductase activity // traceable author statement /// 0009055 // electron carrier activity // inferred from electronic annotation /// 0015035 // protein disulfide oxidoreductase activity // inferred f…	---
11757894_x_at	NFKBIA	9.12991e-11	4.36978e-11	1.05395e-06	0.00027938	5.7642e-08	4.78983e-05	11.7986	11.1569	11.7986	4.72948e-09	2.11609e-06	1.56023	nuclear factor of kappa light polypeptide gene enhancer in B-cells inhibitor, alpha	NM_020529	0000060 // protein import into nucleus, translocation // inferred from electronic annotation /// 0006915 // apoptosis // traceable author statement /// 0006916 // anti-apoptosis // not recorded /// 0007253 // cytoplasmic sequestering of NF-kappaB // inferred from mutant phenotype /// 0007253 // cytoplasmic sequestering of NF-kappaB // inferred from electronic annotation /// 0010552 // positive re…	0005634 // nucleus // inferred from direct assay /// 0005634 // nucleus // inferred from electronic annotation /// 0005737 // cytoplasm // inferred from direct assay /// 0005737 // cytoplasm // inferred from electronic annotation /// 0005829 // cytosol // not recorded /// 0005829 // cytosol // inferred from electronic annotation /// 0033256 // I-kappaB/NF-kappaB complex // traceable author statem…	0005515 // protein binding // inferred from physical interaction /// 0008134 // transcription factor binding // traceable author statement /// 0008139 // nuclear localization sequence binding // inferred from physical interaction /// 0031072 // heat shock protein binding // inferred from electronic annotation /// 0031625 // ubiquitin protein ligase binding // inferred from physical interaction //…	Apoptosis // GenMAPP /// Apoptosis_GenMAPP // GenMAPP /// Apoptosis_KEGG // GenMAPP
11715446_a_at	DNAJB1	7.24888e-13	6.417e-13	3.98845e-07	0.000154181	9.2721e-08	6.21706e-05	11.5406	10.8991	11.5406	3.87866e-09	1.87739e-06	1.55993	DnaJ (Hsp40) homolog, subfamily B, member 1	NM_006145	0006457 // protein folding // inferred from electronic annotation /// 0006950 // response to stress // inferred from electronic annotation /// 0006986 // response to unfolded protein // traceable author statement /// 0051085 // chaperone mediated protein folding requiring cofactor // inferred from electronic annotation /// 0070389 // chaperone cofactor-dependent protein refolding // inferred from…	0005634 // nucleus // inferred from electronic annotation /// 0005730 // nucleolus // inferred from electronic annotation /// 0005737 // cytoplasm // inferred from electronic annotation	0031072 // heat shock protein binding // inferred from electronic annotation /// 0051082 // unfolded protein binding // inferred from electronic annotation	---
11747890_a_at	CTPS	0.00107113	0.00015949	0.00863607	0.0491036	0.00934283	0.0487663	7.42597	6.78567	7.54815	0.000863195	0.00442344	1.55865	CTP synthase	NM_001905	0006139 // nucleobase, nucleoside, nucleotide and nucleic acid metabolic process // traceable author statement /// 0006221 // pyrimidine nucleotide biosynthetic process // inferred from electronic annotation /// 0006241 // CTP biosynthetic process // inferred from direct assay /// 0006541 // glutamine metabolic process // inferred from electronic annotation /// 0042493 // response to drug // trac…	---	0000166 // nucleotide binding // inferred from electronic annotation /// 0003824 // catalytic activity // inferred from electronic annotation /// 0003883 // CTP synthase activity // inferred from direct assay /// 0003883 // CTP synthase activity // inferred from genetic interaction /// 0003883 // CTP synthase activity // inferred from electronic annotation /// 0003883 // CTP synthase activity // …	---
11743036_s_at	SAT1	1.51757e-05	2.87287e-06	3.21425e-07	0.000141524	4.50272e-07	0.000165091	10.6718	10.0336	10.6718	8.09696e-09	2.90317e-06	1.55641	spermidine/spermine N1-acetyltransferase 1	NM_002970 /// NR_027783	0008152 // metabolic process // inferred from electronic annotation	0005622 // intracellular // inferred from direct assay /// 0005737 // cytoplasm // inferred from electronic annotation	0004145 // diamine N-acetyltransferase activity // inferred from electronic annotation /// 0004145 // diamine N-acetyltransferase activity // traceable author statement /// 0005515 // protein binding // inferred from physical interaction /// 0008080 // N-acetyltransferase activity // inferred from electronic annotation /// 0008415 // acyltransferase activity // inferred from electronic annotation…	Nucleotide_Metabolism // GenMAPP
11750279_a_at	STC1	4.28794e-12	2.96488e-12	0.00713112	0.0439323	0.00216017	0.0204344	5.97363	5.33545	8.09321	0.000290665	0.0020883	1.55636	stanniocalcin 1	NM_003155	0001503 // ossification // inferred from electronic annotation /// 0006874 // cellular calcium ion homeostasis // traceable author statement /// 0007166 // cell surface receptor linked signaling pathway // traceable author statement /// 0007267 // cell-cell signaling // traceable author statement /// 0007584 // response to nutrient // traceable author statement	0005576 // extracellular region // inferred from electronic annotation /// 0005615 // extracellular space // inferred from electronic annotation	0005179 // hormone activity // inferred from electronic annotation /// 0005179 // hormone activity // traceable author statement	---
11741149_x_at	SLC3A2	2.5813e-08	7.36153e-09	0.000832256	0.0124023	0.000104174	0.00345472	8.54	7.90262	9.06239	1.18813e-05	0.000248456	1.5555	solute carrier family 3 (activators of dibasic and neutral amino acid transport), membe	NM_001012661 /// NM_001012662 /// NM_001012663 /// NM_001012664 /// NM_001013251 /// NM	0005975 // carbohydrate metabolic process // inferred from electronic annotation /// 0006810 // transport // inferred from electronic annotation /// 0006816 // calcium ion transport // non-traceable author statement /// 0006865 // amino acid transport // not recorded /// 0006865 // amino acid transport // traceable author statement /// 0006865 // amino acid transport // inferred from electronic a…	0005886 // plasma membrane // not recorded /// 0005886 // plasma membrane // inferred from electronic annotation /// 0009986 // cell surface // inferred from direct assay /// 0016020 // membrane // inferred from electronic annotation /// 0016021 // integral to membrane // non-traceable author statement /// 0016021 // integral to membrane // inferred from electronic annotation /// 0016324 // apica…	0003824 // catalytic activity // inferred from electronic annotation /// 0005432 // calcium:sodium antiporter activity // traceable author statement /// 0005515 // protein binding // inferred from physical interaction /// 0015175 // neutral amino acid transmembrane transporter activity // inferred from sequence or structural similarity /// 0015175 // neutral amino acid transmembrane transporter a…	---
11760574_x_at	FOSL1	0.00307501	0.000430566	0.000986922	0.0138141	0.00142406	0.0159931	8.39359	7.75631	8.39359	6.50248e-05	0.000751519	1.5554	FOS-like antigen 1	NM_005438	0006355 // regulation of transcription, DNA-dependent // inferred from electronic annotation /// 0006357 // regulation of transcription from RNA polymerase II promoter // traceable author statement /// 0006366 // transcription from RNA polymerase II promoter // traceable author statement /// 0006935 // chemotaxis // traceable author statement /// 0006968 // cellular defense response // traceable …	0005634 // nucleus // inferred from electronic annotation /// 0005634 // nucleus // traceable author statement /// 0005792 // microsome // inferred from electronic annotation /// 0005829 // cytosol // inferred from electronic annotation /// 0019717 // synaptosome // inferred from electronic annotation /// 0042734 // presynaptic membrane // inferred from electronic annotation	0003677 // DNA binding // inferred from electronic annotation /// 0003700 // sequence-specific DNA binding transcription factor activity // inferred from electronic annotation /// 0003700 // sequence-specific DNA binding transcription factor activity // traceable author statement /// 0005515 // protein binding // inferred from physical interaction /// 0016563 // transcription activator activity /…	Wnt_signaling // GenMAPP
11726498_at	LIF	6.33293e-08	1.69157e-08	0.00599487	0.0396954	7.68083e-05	0.00289416	7.20439	6.56776	7.20439	2.93367e-05	0.000445123	1.55469	leukemia inhibitory factor (cholinergic differentiation factor)	NM_002309	0001974 // blood vessel remodeling // inferred from electronic annotation /// 0006955 // immune response // inferred from electronic annotation /// 0007275 // multicellular organismal development // traceable author statement /// 0007566 // embryo implantation // inferred from electronic annotation /// 0008284 // positive regulation of cell proliferation // inferred from direct assay /// 0008284 …	0005576 // extracellular region // inferred from electronic annotation /// 0005615 // extracellular space // inferred by curator /// 0005615 // extracellular space // inferred from electronic annotation	0005102 // receptor binding // inferred from physical interaction /// 0005125 // cytokine activity // inferred from direct assay /// 0005125 // cytokine activity // inferred from electronic annotation /// 0005146 // leukemia inhibitory factor receptor binding // inferred from direct assay /// 0005146 // leukemia inhibitory factor receptor binding // inferred from physical interaction /// 0005146 …	TGF_Beta_Signaling_Pathway // GenMAPP
11754629_s_at	SLC16A6	4.7258e-12	3.22846e-12	0.0113034	0.0571935	0.000281813	0.00625895	6.21465	5.579	6.21465	0.000100992	0.00100607	1.55364	solute carrier family 16, member 6 (monocarboxylic acid transporter 7)	NM_001174166 /// NM_004694	0006810 // transport // inferred from electronic annotation /// 0015718 // monocarboxylic acid transport // traceable author statement /// 0055085 // transmembrane transport // inferred from electronic annotation	0005624 // membrane fraction // traceable author statement /// 0005886 // plasma membrane // inferred from electronic annotation /// 0005887 // integral to plasma membrane // traceable author statement /// 0016020 // membrane // inferred from electronic annotation /// 0016021 // integral to membrane // inferred from electronic annotation	0008028 // monocarboxylic acid transmembrane transporter activity // traceable author statement /// 0015293 // symporter activity // inferred from electronic annotation	---
11750553_x_at	CASP1	1.07129e-10	5.03496e-11	0.023075	0.0872688	0.012725	0.0584768	7.39347	6.75896	9.44258	0.00207538	0.00820574	1.55242	caspase 1, apoptosis-related cysteine peptidase (interleukin 1, beta, convertase)	NM_001223 /// NM_033292 /// NM_033293 /// NM_033294 /// NM_033295	0001666 // response to hypoxia // inferred from electronic annotation /// 0001774 // microglial cell activation // inferred from electronic annotation /// 0006508 // proteolysis // inferred from direct assay /// 0006508 // proteolysis // inferred from electronic annotation /// 0006508 // proteolysis // traceable author statement /// 0006915 // apoptosis // traceable author statement /// 0006915 /…	0005576 // extracellular region // inferred from electronic annotation /// 0005622 // intracellular // inferred from electronic annotation /// 0005634 // nucleus // inferred from electronic annotation /// 0005737 // cytoplasm // inferred from electronic annotation /// 0005829 // cytosol // not recorded	0004197 // cysteine-type endopeptidase activity // inferred from electronic annotation /// 0004197 // cysteine-type endopeptidase activity // traceable author statement /// 0005515 // protein binding // inferred from physical interaction /// 0005515 // protein binding // inferred from electronic annotation /// 0008233 // peptidase activity // inferred from electronic annotation /// 0008234 // cys…	Apoptosis // GenMAPP /// Apoptosis_KEGG // GenMAPP
11758619_s_at	LIF	7.84905e-11	3.82705e-11	8.31719e-05	0.00329406	1.74045e-06	0.000333906	9.49568	8.86204	9.49568	2.87872e-07	2.40263e-05	1.55148	leukemia inhibitory factor (cholinergic differentiation factor)	NM_002309	0001974 // blood vessel remodeling // inferred from electronic annotation /// 0006955 // immune response // inferred from electronic annotation /// 0007275 // multicellular organismal development // traceable author statement /// 0007566 // embryo implantation // inferred from electronic annotation /// 0008284 // positive regulation of cell proliferation // inferred from direct assay /// 0008284 …	0005576 // extracellular region // inferred from electronic annotation /// 0005615 // extracellular space // inferred by curator /// 0005615 // extracellular space // inferred from electronic annotation	0005102 // receptor binding // inferred from physical interaction /// 0005125 // cytokine activity // inferred from direct assay /// 0005125 // cytokine activity // inferred from electronic annotation /// 0005146 // leukemia inhibitory factor receptor binding // inferred from direct assay /// 0005146 // leukemia inhibitory factor receptor binding // inferred from physical interaction /// 0005146 …	TGF_Beta_Signaling_Pathway // GenMAPP
11722936_at	C3orf59	5.39058e-14	7.22931e-14	0.000882737	0.0128448	3.10796e-06	0.000461817	8.0225	7.38918	8.0225	1.29318e-06	6.06002e-05	1.55114	chromosome 3 open reading frame 59	NM_178496	---	---	---	---
11733595_x_at	PLEKHG6	4.59348e-08	1.25429e-08	0.00492827	0.0355251	0.0197904	0.0768556	5.78162	5.14918	6.74933	0.000979412	0.00483739	1.55019	pleckstrin homology domain containing, family G (with RhoGef domain) member 6	NM_001144856 /// NM_001144857 /// NM_018173	0035023 // regulation of Rho protein signal transduction // inferred from electronic annotation	0000922 // spindle pole // inferred from electronic annotation /// 0005622 // intracellular // inferred from electronic annotation /// 0005737 // cytoplasm // inferred from electronic annotation /// 0005819 // spindle // inferred from electronic annotation /// 0005856 // cytoskeleton // inferred from electronic annotation	0005089 // Rho guanyl-nucleotide exchange factor activity // inferred from electronic annotation /// 0005096 // GTPase activator activity // inferred from electronic annotation	---
11720340_a_at	STX1A	0.727127	0.0707695	0.00128925	0.0160974	0.00196083	0.0193189	6.7291	6.09744	6.7291	9.33511e-05	0.000954944	1.54934	syntaxin 1A (brain)	NM_001165903 /// NM_004603	0001956 // positive regulation of neurotransmitter secretion // inferred from electronic annotation /// 0006810 // transport // inferred from electronic annotation /// 0006836 // neurotransmitter transport // inferred from electronic annotation /// 0006886 // intracellular protein transport // inferred from electronic annotation /// 0006887 // exocytosis // inferred from electronic annotation ///…	0005576 // extracellular region // inferred from electronic annotation /// 0005886 // plasma membrane // not recorded /// 0005886 // plasma membrane // inferred from electronic annotation /// 0008021 // synaptic vesicle // inferred from electronic annotation /// 0016020 // membrane // inferred from electronic annotation /// 0016021 // integral to membrane // inferred from electronic annotation //…	0000149 // SNARE binding // inferred from electronic annotation /// 0001948 // glycoprotein binding // inferred from electronic annotation /// 0005484 // SNAP receptor activity // inferred from electronic annotation /// 0005515 // protein binding // inferred from physical interaction /// 0005515 // protein binding // inferred from electronic annotation /// 0017022 // myosin binding // inferred fr…	---
11733071_a_at	SLC3A2	1.5004e-07	3.76835e-08	0.000877195	0.0128032	0.000197184	0.00499448	8.63904	8.00794	9.05956	1.81393e-05	0.000324367	1.54874	solute carrier family 3 (activators of dibasic and neutral amino acid transport), membe	NM_001012661 /// NM_001012662 /// NM_001012663 /// NM_001012664 /// NM_001013251 /// NM	0005975 // carbohydrate metabolic process // inferred from electronic annotation /// 0006810 // transport // inferred from electronic annotation /// 0006816 // calcium ion transport // non-traceable author statement /// 0006865 // amino acid transport // not recorded /// 0006865 // amino acid transport // traceable author statement /// 0006865 // amino acid transport // inferred from electronic a…	0005886 // plasma membrane // not recorded /// 0005886 // plasma membrane // inferred from electronic annotation /// 0009986 // cell surface // inferred from direct assay /// 0016020 // membrane // inferred from electronic annotation /// 0016021 // integral to membrane // non-traceable author statement /// 0016021 // integral to membrane // inferred from electronic annotation /// 0016324 // apica…	0003824 // catalytic activity // inferred from electronic annotation /// 0005432 // calcium:sodium antiporter activity // traceable author statement /// 0005515 // protein binding // inferred from physical interaction /// 0015175 // neutral amino acid transmembrane transporter activity // inferred from sequence or structural similarity /// 0015175 // neutral amino acid transmembrane transporter a…	---
11729710_a_at	MARS2	0.000193429	3.16892e-05	0.0016215	0.0183548	0.000683128	0.0102582	6.3246	5.69527	6.3246	5.60123e-05	0.000681239	1.54685	methionyl-tRNA synthetase 2, mitochondrial	NM_138395	0006412 // translation // inferred from electronic annotation /// 0006418 // tRNA aminoacylation for protein translation // inferred from electronic annotation /// 0006431 // methionyl-tRNA aminoacylation // inferred from direct assay /// 0006431 // methionyl-tRNA aminoacylation // inferred from electronic annotation	0005737 // cytoplasm // inferred from electronic annotation /// 0005739 // mitochondrion // inferred from electronic annotation /// 0005759 // mitochondrial matrix // not recorded /// 0005759 // mitochondrial matrix // inferred from direct assay /// 0005759 // mitochondrial matrix // inferred from electronic annotation	0000166 // nucleotide binding // inferred from electronic annotation /// 0004812 // aminoacyl-tRNA ligase activity // inferred from electronic annotation /// 0004825 // methionine-tRNA ligase activity // not recorded /// 0004825 // methionine-tRNA ligase activity // inferred from direct assay /// 0004825 // methionine-tRNA ligase activity // inferred from electronic annotation /// 0005524 // ATP …	---
11745723_a_at	MALAT1	0.486429	0.0488358	0.0132493	0.0627661	0.00197915	0.0194392	9.40224	8.77307	9.40224	0.000408093	0.00263925	1.54668	metastasis associated lung adenocarcinoma transcript 1 (non-protein coding)	NR_002819	---	---	---	---
11736342_at	EGR3	3.90277e-05	6.9878e-06	0.000349177	0.00732487	0.00179545	0.0183509	6.51113	5.88241	6.51113	3.91563e-05	0.000535424	1.54619	early growth response 3	NM_004430	0006350 // transcription // inferred from electronic annotation /// 0007274 // neuromuscular synaptic transmission // inferred from electronic annotation /// 0007422 // peripheral nervous system development // inferred from electronic annotation /// 0007517 // muscle organ development // traceable author statement /// 0007623 // circadian rhythm // traceable author statement /// 0045449 // regula…	0005622 // intracellular // inferred from electronic annotation /// 0005634 // nucleus // inferred from electronic annotation	0003676 // nucleic acid binding // inferred from electronic annotation /// 0003677 // DNA binding // inferred from electronic annotation /// 0003700 // sequence-specific DNA binding transcription factor activity // traceable author statement /// 0008270 // zinc ion binding // inferred from electronic annotation /// 0046872 // metal ion binding // inferred from electronic annotation	---
11719864_a_at	SMAGP	7.61544e-06	1.4985e-06	1.22215e-06	0.000298901	1.71647e-07	9.53531e-05	9.61493	8.98667	9.61493	9.49418e-09	3.1668e-06	1.54569	small cell adhesion glycoprotein	NM_001031628 /// NM_001033873	---	0005886 // plasma membrane // inferred from electronic annotation /// 0016020 // membrane // inferred from electronic annotation /// 0016021 // integral to membrane // inferred from electronic annotation /// 0030659 // cytoplasmic vesicle membrane // inferred from electronic annotation /// 0031410 // cytoplasmic vesicle // inferred from electronic annotation	---	---
11728063_x_at	SH3BP1	1.84425e-06	3.92717e-07	0.0963383	0.194495	0.00434448	0.0310141	7.59984	6.97398	8.39755	0.00275115	0.00995043	1.54313	SH3-domain binding protein 1	NM_018957	0007165 // signal transduction // inferred from electronic annotation	0005622 // intracellular // inferred from electronic annotation /// 0005737 // cytoplasm // inferred from electronic annotation	0005096 // GTPase activator activity // inferred from electronic annotation /// 0005515 // protein binding // inferred from physical interaction /// 0005515 // protein binding // inferred from electronic annotation /// 0017124 // SH3 domain binding // inferred from electronic annotation	---
11739657_a_at	LTB	0.0441589	0.00520901	0.0201004	0.0807952	0.000146008	0.00422047	6.97263	6.34847	6.97263	9.12725e-05	0.000942938	1.54132	lymphotoxin beta (TNF superfamily, member 3)	NM_002341 /// NM_009588	0006955 // immune response // inferred from electronic annotation /// 0007165 // signal transduction // traceable author statement /// 0007267 // cell-cell signaling // traceable author statement /// 0010467 // gene expression // inferred from electronic annotation /// 0043588 // skin development // inferred from electronic annotation /// 0045084 // positive regulation of interleukin-12 biosynthe…	0005615 // extracellular space // inferred from electronic annotation /// 0016020 // membrane // inferred from electronic annotation /// 0016021 // integral to membrane // inferred from electronic annotation	0005102 // receptor binding // traceable author statement /// 0005125 // cytokine activity // inferred from electronic annotation /// 0005164 // tumor necrosis factor receptor binding // inferred from electronic annotation	---
AFFX-M27830_M_at	---	9.07592e-13	7.80053e-13	3.80645e-07	0.000154181	0.00010179	0.00340642	11.5743	10.951	11.5743	1.20551e-07	1.50121e-05	1.54034	---	---	---	---	---	---
11758198_s_at	DDIT3	0.00196785	0.000282707	0.00473542	0.0347736	9.10105e-05	0.00320647	6.68372	6.06379	6.68372	2.87668e-05	0.00044064	1.53681	DNA-damage-inducible transcript 3	NM_001195053 /// NM_001195054 /// NM_001195055 /// NM_001195056 /// NM_001195057 /// NM	0001975 // response to amphetamine // inferred from electronic annotation /// 0006350 // transcription // inferred from electronic annotation /// 0006355 // regulation of transcription, DNA-dependent // inferred from electronic annotation /// 0006355 // regulation of transcription, DNA-dependent // traceable author statement /// 0006974 // response to DNA damage stimulus // traceable author state…	0005634 // nucleus // inferred from electronic annotation /// 0005737 // cytoplasm // inferred from electronic annotation	0003677 // DNA binding // inferred from direct assay /// 0003677 // DNA binding // inferred from electronic annotation /// 0003700 // sequence-specific DNA binding transcription factor activity // non-traceable author statement /// 0003700 // sequence-specific DNA binding transcription factor activity // inferred from electronic annotation /// 0003714 // transcription corepressor activity // trac…	---
11723147_a_at	NAV3	0.233861	0.0246716	0.00669488	0.0422199	0.000207281	0.00516403	5.18514	4.56633	5.18514	6.03839e-05	0.000716306	1.53561	neuron navigator 3	NM_014903	---	0005634 // nucleus // inferred from electronic annotation /// 0005635 // nuclear envelope // inferred from electronic annotation /// 0005640 // nuclear outer membrane // inferred from electronic annotation /// 0016020 // membrane // inferred from electronic annotation	0000166 // nucleotide binding // inferred from electronic annotation /// 0005524 // ATP binding // inferred from electronic annotation /// 0017111 // nucleoside-triphosphatase activity // inferred from electronic annotation	---
11753434_a_at	SLC3A2	0.00207878	0.000297582	0.103758	0.202716	0.0514249	0.134101	7.98087	7.36315	8.31901	0.0168234	0.0348207	1.53445	solute carrier family 3 (activators of dibasic and neutral amino acid transport), membe	NM_001012661 /// NM_001012662 /// NM_001012663 /// NM_001012664 /// NM_001013251 /// NM	0005975 // carbohydrate metabolic process // inferred from electronic annotation /// 0006810 // transport // inferred from electronic annotation /// 0006816 // calcium ion transport // non-traceable author statement /// 0006865 // amino acid transport // not recorded /// 0006865 // amino acid transport // traceable author statement /// 0006865 // amino acid transport // inferred from electronic a…	0005886 // plasma membrane // not recorded /// 0005886 // plasma membrane // inferred from electronic annotation /// 0009986 // cell surface // inferred from direct assay /// 0016020 // membrane // inferred from electronic annotation /// 0016021 // integral to membrane // non-traceable author statement /// 0016021 // integral to membrane // inferred from electronic annotation /// 0016324 // apica…	0003824 // catalytic activity // inferred from electronic annotation /// 0005432 // calcium:sodium antiporter activity // traceable author statement /// 0005515 // protein binding // inferred from physical interaction /// 0015175 // neutral amino acid transmembrane transporter activity // inferred from sequence or structural similarity /// 0015175 // neutral amino acid transmembrane transporter a…	---
11749921_a_at	SDC4	4.9397e-11	2.53556e-11	0.00143835	0.017123	5.24339e-06	0.000625466	8.86554	8.24914	9.78796	2.32042e-06	8.73588e-05	1.53305	syndecan 4	NM_002999	0001657 // ureteric bud development // inferred from electronic annotation /// 0006937 // regulation of muscle contraction // inferred from electronic annotation /// 0045860 // positive regulation of protein kinase activity // inferred from electronic annotation /// 0051496 // positive regulation of stress fiber assembly // inferred from electronic annotation /// 0051894 // positive regulation of…	0005794 // Golgi apparatus // inferred from direct assay /// 0005886 // plasma membrane // inferred from direct assay /// 0005887 // integral to plasma membrane // non-traceable author statement /// 0005925 // focal adhesion // inferred from electronic annotation /// 0009986 // cell surface // inferred from electronic annotation /// 0016020 // membrane // inferred from electronic annotation /// 0…	0001968 // fibronectin binding // inferred from electronic annotation /// 0005080 // protein kinase C binding // inferred from electronic annotation /// 0008092 // cytoskeletal protein binding // inferred from electronic annotation /// 0051393 // alpha-actinin binding // inferred from electronic annotation /// 0070053 // thrombospondin receptor activity // inferred from mutant phenotype	---
11741376_a_at	LRP8	1.82707e-08	5.35547e-09	0.000126564	0.00418458	7.86743e-05	0.00295682	7.948	7.33186	8.35589	3.49809e-06	0.00011105	1.53277	low density lipoprotein receptor-related protein 8, apolipoprotein e receptor	NM_001018054 /// NM_004631 /// NM_017522 /// NM_033300	0006508 // proteolysis // non-traceable author statement /// 0006629 // lipid metabolic process // non-traceable author statement /// 0006629 // lipid metabolic process // traceable author statement /// 0006897 // endocytosis // inferred from direct assay /// 0006897 // endocytosis // inferred from electronic annotation /// 0007165 // signal transduction // traceable author statement /// 0019221 …	0005576 // extracellular region // inferred from electronic annotation /// 0005615 // extracellular space // inferred from electronic annotation /// 0005886 // plasma membrane // not recorded /// 0005886 // plasma membrane // inferred from electronic annotation /// 0005886 // plasma membrane // non-traceable author statement /// 0005901 // caveola // inferred from direct assay /// 0016020 // memb…	0004872 // receptor activity // inferred from electronic annotation /// 0004888 // transmembrane receptor activity // traceable author statement /// 0005509 // calcium ion binding // inferred from electronic annotation /// 0005515 // protein binding // inferred from physical interaction /// 0005515 // protein binding // inferred from electronic annotation /// 0030229 // very-low-density lipoprote…	---
11738884_x_at	CASP1	6.99916e-15	1.37743e-14	0.000183213	0.0050596	0.0012467	0.0147931	7.07349	6.45813	9.78817	2.11936e-05	0.000360242	1.53195	caspase 1, apoptosis-related cysteine peptidase (interleukin 1, beta, convertase)	NM_001223 /// NM_033292 /// NM_033293 /// NM_033294 /// NM_033295	0001666 // response to hypoxia // inferred from electronic annotation /// 0001774 // microglial cell activation // inferred from electronic annotation /// 0006508 // proteolysis // inferred from direct assay /// 0006508 // proteolysis // inferred from electronic annotation /// 0006508 // proteolysis // traceable author statement /// 0006915 // apoptosis // traceable author statement /// 0006915 /…	0005576 // extracellular region // inferred from electronic annotation /// 0005622 // intracellular // inferred from electronic annotation /// 0005634 // nucleus // inferred from electronic annotation /// 0005737 // cytoplasm // inferred from electronic annotation /// 0005829 // cytosol // not recorded	0004197 // cysteine-type endopeptidase activity // inferred from electronic annotation /// 0004197 // cysteine-type endopeptidase activity // traceable author statement /// 0005515 // protein binding // inferred from physical interaction /// 0005515 // protein binding // inferred from electronic annotation /// 0008233 // peptidase activity // inferred from electronic annotation /// 0008234 // cys…	Apoptosis // GenMAPP /// Apoptosis_KEGG // GenMAPP
11739442_s_at	FLJ36031	1.32029e-15	3.54966e-15	2.09961e-05	0.00155583	0.0119147	0.0563	8.29036	7.67834	8.29036	1.76483e-05	0.000318057	1.52839	hypothetical protein FLJ36031	NM_175884	---	---	---	---
11741980_a_at	DUSP6	7.61914e-16	2.29794e-15	4.51778e-07	0.000164482	4.57296e-06	0.000576665	10.5359	9.92425	12.1906	3.14894e-08	6.92803e-06	1.52797	dual specificity phosphatase 6	NM_001946 /// NM_022652	0000188 // inactivation of MAPK activity // inferred from direct assay /// 0001933 // negative regulation of protein phosphorylation // inferred from electronic annotation /// 0006470 // protein dephosphorylation // inferred from electronic annotation /// 0014070 // response to organic cyclic substance // inferred from electronic annotation /// 0016311 // dephosphorylation // inferred from electr…	0005654 // nucleoplasm // not recorded /// 0005737 // cytoplasm // inferred from direct assay /// 0005737 // cytoplasm // inferred from electronic annotation	0004721 // phosphoprotein phosphatase activity // inferred from electronic annotation /// 0004725 // protein tyrosine phosphatase activity // not recorded /// 0004725 // protein tyrosine phosphatase activity // inferred from electronic annotation /// 0005515 // protein binding // inferred from electronic annotation /// 0008138 // protein tyrosine/serine/threonine phosphatase activity // inferred …	---
11760141_s_at	RBM3	1.08388e-06	2.38644e-07	0.00942011	0.0513545	0.00360054	0.0275912	5.58481	4.97628	5.58481	0.000486018	0.00297856	1.5247	RNA binding motif (RNP1, RRM) protein 3	NM_006743	0006396 // RNA processing // traceable author statement /// 0006412 // translation // inferred from electronic annotation /// 0006417 // regulation of translation // inferred from sequence or structural similarity /// 0006950 // response to stress // inferred from electronic annotation /// 0009409 // response to cold // inferred from electronic annotation /// 0035196 // production of miRNAs invol…	0005634 // nucleus // inferred from sequence or structural similarity /// 0005634 // nucleus // inferred from electronic annotation /// 0005737 // cytoplasm // inferred from sequence or structural similarity /// 0005737 // cytoplasm // inferred from electronic annotation /// 0015934 // large ribosomal subunit // inferred from sequence or structural similarity /// 0015934 // large ribosomal subuni…	0000166 // nucleotide binding // inferred from electronic annotation /// 0003676 // nucleic acid binding // inferred from electronic annotation /// 0003723 // RNA binding // inferred from electronic annotation /// 0003723 // RNA binding // traceable author statement /// 0005515 // protein binding // inferred from electronic annotation /// 0043023 // ribosomal large subunit binding // inferred fro…	---
11741897_a_at	MMP1	3.45304e-18	4.31221e-17	0.00441397	0.0331689	0.000638214	0.00986746	5.59341	4.98683	11.8846	9.80584e-05	0.000986325	1.52264	matrix metallopeptidase 1 (interstitial collagenase)	NM_001145938 /// NM_002421	0006508 // proteolysis // inferred from electronic annotation /// 0006508 // proteolysis // traceable author statement /// 0008152 // metabolic process // inferred from electronic annotation /// 0030574 // collagen catabolic process // inferred from electronic annotation /// 0044419 // interspecies interaction between organisms // inferred from electronic annotation	0005576 // extracellular region // not recorded /// 0005576 // extracellular region // inferred from electronic annotation /// 0005578 // proteinaceous extracellular matrix // inferred from electronic annotation /// 0031012 // extracellular matrix // inferred from electronic annotation	0004222 // metalloendopeptidase activity // inferred from direct assay /// 0004222 // metalloendopeptidase activity // inferred from electronic annotation /// 0004222 // metalloendopeptidase activity // traceable author statement /// 0005509 // calcium ion binding // inferred from electronic annotation /// 0008233 // peptidase activity // inferred from electronic annotation /// 0008237 // metallo…	Matrix_Metalloproteinases // GenMAPP
11752838_s_at	CIDEB	1.46676e-10	6.71027e-11	0.00609997	0.0401129	0.00524024	0.0346468	5.51595	4.91041	7.01031	0.00046847	0.00291157	1.52156	cell death-inducing DFFA-like effector b	NM_014430	0006915 // apoptosis // inferred from electronic annotation /// 0006917 // induction of apoptosis // inferred from direct assay /// 0008630 // DNA damage response, signal transduction resulting in induction of apoptosis // traceable author statement	0005622 // intracellular // inferred from electronic annotation /// 0005829 // cytosol // inferred from direct assay	0005515 // protein binding // inferred from electronic annotation	GPCRDB_Other // GenMAPP
11717863_a_at	DUSP5	3.20319e-15	7.36921e-15	0.000245561	0.00597965	0.00084742	0.0116741	7.88913	7.28457	10.7287	2.03428e-05	0.000349863	1.52052	dual specificity phosphatase 5	NM_004419	0006470 // protein dephosphorylation // inferred from electronic annotation /// 0006470 // protein dephosphorylation // traceable author statement /// 0016311 // dephosphorylation // inferred from electronic annotation	0005634 // nucleus // inferred from electronic annotation	0004721 // phosphoprotein phosphatase activity // inferred from electronic annotation /// 0004725 // protein tyrosine phosphatase activity // inferred from electronic annotation /// 0004725 // protein tyrosine phosphatase activity // traceable author statement /// 0008138 // protein tyrosine/serine/threonine phosphatase activity // inferred from electronic annotation /// 0016787 // hydrolase acti…	---
11754529_x_at	SLC3A2	1.94203e-09	6.86041e-10	0.000214404	0.00557415	3.66213e-05	0.00190344	9.49796	8.89578	10.0556	2.98373e-06	0.000102263	1.518	solute carrier family 3 (activators of dibasic and neutral amino acid transport), membe	NM_001012661 /// NM_001012662 /// NM_001012663 /// NM_001012664 /// NM_001013251 /// NM	0005975 // carbohydrate metabolic process // inferred from electronic annotation /// 0006810 // transport // inferred from electronic annotation /// 0006816 // calcium ion transport // non-traceable author statement /// 0006865 // amino acid transport // not recorded /// 0006865 // amino acid transport // traceable author statement /// 0006865 // amino acid transport // inferred from electronic a…	0005886 // plasma membrane // not recorded /// 0005886 // plasma membrane // inferred from electronic annotation /// 0009986 // cell surface // inferred from direct assay /// 0016020 // membrane // inferred from electronic annotation /// 0016021 // integral to membrane // non-traceable author statement /// 0016021 // integral to membrane // inferred from electronic annotation /// 0016324 // apica…	0003824 // catalytic activity // inferred from electronic annotation /// 0005432 // calcium:sodium antiporter activity // traceable author statement /// 0005515 // protein binding // inferred from physical interaction /// 0015175 // neutral amino acid transmembrane transporter activity // inferred from sequence or structural similarity /// 0015175 // neutral amino acid transmembrane transporter a…	---
11724479_x_at	FOSL1	1.89382e-06	4.0271e-07	0.00131383	0.0161837	0.00010163	0.00340642	6.4987	5.89774	6.7663	1.50947e-05	0.000287085	1.51673	FOS-like antigen 1	NM_005438	0006355 // regulation of transcription, DNA-dependent // inferred from electronic annotation /// 0006357 // regulation of transcription from RNA polymerase II promoter // traceable author statement /// 0006366 // transcription from RNA polymerase II promoter // traceable author statement /// 0006935 // chemotaxis // traceable author statement /// 0006968 // cellular defense response // traceable …	0005634 // nucleus // inferred from electronic annotation /// 0005634 // nucleus // traceable author statement /// 0005792 // microsome // inferred from electronic annotation /// 0005829 // cytosol // inferred from electronic annotation /// 0019717 // synaptosome // inferred from electronic annotation /// 0042734 // presynaptic membrane // inferred from electronic annotation	0003677 // DNA binding // inferred from electronic annotation /// 0003700 // sequence-specific DNA binding transcription factor activity // inferred from electronic annotation /// 0003700 // sequence-specific DNA binding transcription factor activity // traceable author statement /// 0005515 // protein binding // inferred from physical interaction /// 0016563 // transcription activator activity /…	Wnt_signaling // GenMAPP
11763822_at	EREG	2.67488e-05	4.88955e-06	0.0999977	0.198214	0.0181577	0.0725877	6.66071	6.05991	6.66071	0.00773293	0.0203635	1.51656	epiregulin	NM_001432	0001525 // angiogenesis // inferred from electronic annotation /// 0001550 // ovarian cumulus expansion // inferred from sequence or structural similarity /// 0001550 // ovarian cumulus expansion // inferred from electronic annotation /// 0001556 // oocyte maturation // inferred from sequence or structural similarity /// 0001556 // oocyte maturation // inferred from electronic annotation /// 0001…	0005576 // extracellular region // inferred from electronic annotation /// 0005615 // extracellular space // inferred from direct assay /// 0005615 // extracellular space // inferred from electronic annotation /// 0005886 // plasma membrane // inferred from electronic annotation /// 0005887 // integral to plasma membrane // traceable author statement /// 0016020 // membrane // inferred from elect…	0005154 // epidermal growth factor receptor binding // inferred from sequence or structural similarity /// 0005154 // epidermal growth factor receptor binding // traceable author statement /// 0005154 // epidermal growth factor receptor binding // inferred from electronic annotation /// 0005515 // protein binding // inferred from physical interaction /// 0008083 // growth factor activity // infer…	---
11723154_s_at	CAMTA1	6.25923e-10	2.45905e-10	0.0844658	0.181696	0.0107434	0.0529209	6.50202	5.90169	6.50202	0.00469459	0.0144106	1.51606	calmodulin binding transcription activator 1	NM_001195563 /// NM_015215	0006350 // transcription // inferred from electronic annotation /// 0045449 // regulation of transcription // inferred from electronic annotation	0005634 // nucleus // inferred from electronic annotation /// 0005737 // cytoplasm // inferred from electronic annotation	0005516 // calmodulin binding // inferred from electronic annotation /// 0030528 // transcription regulator activity // inferred from electronic annotation	---
11717694_a_at	CEBPG	2.19321e-11	1.23849e-11	3.161e-06	0.00052834	1.65249e-06	0.000326687	8.36755	7.76917	8.91198	5.42e-08	9.62631e-06	1.51402	CCAAT/enhancer binding protein (C/EBP), gamma	NM_001806	0001889 // liver development // inferred from sequence or structural similarity /// 0001889 // liver development // inferred from electronic annotation /// 0006350 // transcription // inferred from electronic annotation /// 0006355 // regulation of transcription, DNA-dependent // inferred from electronic annotation /// 0006357 // regulation of transcription from RNA polymerase II promoter // infe…	0005634 // nucleus // inferred from direct assay /// 0005634 // nucleus // inferred from sequence or structural similarity /// 0005634 // nucleus // inferred from electronic annotation /// 0005730 // nucleolus // inferred from direct assay	0003677 // DNA binding // inferred from direct assay /// 0003677 // DNA binding // inferred from electronic annotation /// 0003690 // double-stranded DNA binding // inferred from electronic annotation /// 0003700 // sequence-specific DNA binding transcription factor activity // inferred from electronic annotation /// 0005515 // protein binding // inferred from physical interaction /// 0005515 // …	---
11745365_at	KLHL29	0.221963	0.0234918	0.00094331	0.0133876	0.00823912	0.0453282	5.03831	4.44009	5.03831	0.00018524	0.00152171	1.51385	kelch-like 29 (Drosophila)	NM_052920	---	---	0005515 // protein binding // inferred from electronic annotation	---
11734663_at	TRA2B	1.45133e-05	2.74589e-06	0.000163901	0.00477434	0.0108514	0.0534124	5.21472	4.61714	5.21472	6.85084e-05	0.000777585	1.51318	transformer 2 beta homolog (Drosophila)	NM_004593	0000375 // RNA splicing, via transesterification reactions // traceable author statement /// 0000398 // nuclear mRNA splicing, via spliceosome // inferred from direct assay /// 0006397 // mRNA processing // inferred from electronic annotation /// 0008380 // RNA splicing // inferred from electronic annotation	0005634 // nucleus // inferred from direct assay /// 0005634 // nucleus // inferred from electronic annotation	0000166 // nucleotide binding // inferred from electronic annotation /// 0003676 // nucleic acid binding // inferred from electronic annotation /// 0003723 // RNA binding // inferred from electronic annotation /// 0005515 // protein binding // inferred from physical interaction	mRNA_processing_Reactome // GenMAPP
11721695_s_at	DUSP2	1.02066e-10	4.82358e-11	2.14237e-05	0.00156208	3.93788e-05	0.00198168	7.47356	6.87776	7.47356	8.69093e-07	4.67196e-05	1.5113	dual specificity phosphatase 2	NM_004418	0000188 // inactivation of MAPK activity // traceable author statement /// 0006470 // protein dephosphorylation // inferred from electronic annotation /// 0006470 // protein dephosphorylation // traceable author statement /// 0016311 // dephosphorylation // inferred from electronic annotation	0005634 // nucleus // inferred from electronic annotation /// 0005634 // nucleus // traceable author statement	0004721 // phosphoprotein phosphatase activity // inferred from electronic annotation /// 0004725 // protein tyrosine phosphatase activity // inferred from electronic annotation /// 0004725 // protein tyrosine phosphatase activity // traceable author statement /// 0008138 // protein tyrosine/serine/threonine phosphatase activity // inferred from electronic annotation /// 0008330 // protein tyrosi…	---
11726757_s_at	CDC25A	1.99787e-10	8.8151e-11	0.000175907	0.00494901	0.000198089	0.00500965	7.92264	7.32759	8.7147	7.2033e-06	0.000176172	1.51053	cell division cycle 25 homolog A (S. pombe)	NM_001789 /// NM_201567	0000079 // regulation of cyclin-dependent protein kinase activity // traceable author statement /// 0000082 // G1/S transition of mitotic cell cycle // inferred from electronic annotation /// 0000087 // M phase of mitotic cell cycle // inferred from electronic annotation /// 0006260 // DNA replication // not recorded /// 0006470 // protein dephosphorylation // inferred from electronic annotation …	0005622 // intracellular // inferred from electronic annotation /// 0005634 // nucleus // inferred from electronic annotation /// 0005654 // nucleoplasm // not recorded /// 0005737 // cytoplasm // inferred from electronic annotation	0004721 // phosphoprotein phosphatase activity // not recorded /// 0004721 // phosphoprotein phosphatase activity // inferred from electronic annotation /// 0004725 // protein tyrosine phosphatase activity // inferred from electronic annotation /// 0005515 // protein binding // inferred from physical interaction /// 0016787 // hydrolase activity // inferred from electronic annotation	Cell_cycle_KEGG // GenMAPP /// G1_to_S_cell_cycle_Reactome // GenMAPP
11721609_a_at	PABPC1L	6.39365e-07	1.46109e-07	0.00783289	0.0464414	0.00804356	0.044697	9.19648	8.60259	9.19648	0.000732203	0.00395961	1.50931	poly(A) binding protein, cytoplasmic 1-like	NM_001124756	---	---	0000166 // nucleotide binding // inferred from electronic annotation /// 0003676 // nucleic acid binding // inferred from electronic annotation /// 0003723 // RNA binding // inferred from electronic annotation	---
11757137_s_at	EIF4A2 /// SNORA4	0.000513647	7.98573e-05	0.0325498	0.106745	0.00389426	0.029029	5.63458	5.04117	5.63458	0.00117082	0.00548299	1.50882	eukaryotic translation initiation factor 4A2 /// small nucleolar RNA, H/ACA box 4	NM_001967 /// NR_002588	0006412 // translation // inferred from electronic annotation /// 0006446 // regulation of translational initiation // traceable author statement /// 0044419 // interspecies interaction between organisms // inferred from electronic annotation /// 0051789 // response to protein stimulus // inferred from electronic annotation	0005829 // cytosol // not recorded /// 0016281 // eukaryotic translation initiation factor 4F complex // traceable author statement	0000166 // nucleotide binding // inferred from electronic annotation /// 0003676 // nucleic acid binding // inferred from electronic annotation /// 0003723 // RNA binding // inferred from electronic annotation /// 0003743 // translation initiation factor activity // inferred from electronic annotation /// 0003743 // translation initiation factor activity // traceable author statement /// 0004386 …	Translation_Factors // GenMAPP
11754483_a_at	C6orf145	1.28936e-11	7.78909e-12	3.56962e-06	0.000552124	3.80786e-06	0.000528046	7.32399	6.73104	7.93469	9.09935e-08	1.24912e-05	1.50833	chromosome 6 open reading frame 145	NM_183373	0007154 // cell communication // inferred from electronic annotation	---	0005515 // protein binding // inferred from electronic annotation /// 0035091 // phosphoinositide binding // inferred from electronic annotation	---
11763514_x_at	RCAN1	3.63542e-11	1.94012e-11	0.0538192	0.141731	0.00309585	0.0252731	7.83847	7.24621	7.83847	0.00142005	0.00629775	1.50761	regulator of calcineurin 1	NM_004414 /// NM_203417 /// NM_203418	0007165 // signal transduction // traceable author statement /// 0007417 // central nervous system development // traceable author statement /// 0008015 // blood circulation // traceable author statement /// 0019722 // calcium-mediated signaling // inferred from electronic annotation /// 0043666 // regulation of phosphoprotein phosphatase activity // inferred from electronic annotation /// 004874…	0005634 // nucleus // inferred from electronic annotation /// 0005634 // nucleus // traceable author statement /// 0005737 // cytoplasm // inferred from electronic annotation	0003677 // DNA binding // traceable author statement /// 0003700 // sequence-specific DNA binding transcription factor activity // traceable author statement /// 0005515 // protein binding // inferred from physical interaction	---
11759821_at	RPL37A	0.0227105	0.00279538	0.032119	0.105951	0.0924088	0.187331	7.62281	7.032	7.62281	0.0109318	0.0258091	1.5061	ribosomal protein L37a	NM_000998	0006412 // translation // inferred from electronic annotation /// 0006414 // translational elongation // not recorded	0005622 // intracellular // inferred from electronic annotation /// 0005829 // cytosol // not recorded /// 0005840 // ribosome // inferred from electronic annotation /// 0030529 // ribonucleoprotein complex // inferred from electronic annotation	0003735 // structural constituent of ribosome // inferred from electronic annotation /// 0005515 // protein binding // inferred from physical interaction /// 0046872 // metal ion binding // inferred from electronic annotation	---
11756769_a_at	IL12A	1.06659e-07	2.75251e-08	0.00139059	0.0168112	0.0102068	0.0514996	5.03646	4.44676	5.03646	0.000273436	0.00199992	1.50493	interleukin 12A (natural killer cell stimulatory factor 1, cytotoxic lymphocyte maturat	NM_000882	0001916 // positive regulation of T cell mediated cytotoxicity // inferred from direct assay /// 0002860 // positive regulation of natural killer cell mediated cytotoxicity directed against tumor cell target // inferred from direct assay /// 0006955 // immune response // traceable author statement /// 0006955 // immune response // inferred from electronic annotation /// 0007050 // cell cycle arre…	0005576 // extracellular region // inferred from electronic annotation /// 0005615 // extracellular space // inferred from direct assay /// 0005615 // extracellular space // inferred from electronic annotation /// 0043514 // interleukin-12 complex // inferred from direct assay /// 0043514 // interleukin-12 complex // non-traceable author statement /// 0043514 // interleukin-12 complex // inferred…	0005125 // cytokine activity // inferred from direct assay /// 0005125 // cytokine activity // traceable author statement /// 0005125 // cytokine activity // inferred from electronic annotation /// 0005143 // interleukin-12 receptor binding // non-traceable author statement /// 0005143 // interleukin-12 receptor binding // inferred from electronic annotation /// 0005515 // protein binding // infe…	---
11761516_x_at	HNRNPM	7.30855e-08	1.93346e-08	0.00159523	0.0182033	0.000571616	0.00924802	10.5801	9.99195	10.5801	4.96549e-05	0.000632009	1.50329	heterogeneous nuclear ribonucleoprotein M	NM_005968 /// NM_031203	0000380 // alternative nuclear mRNA splicing, via spliceosome // inferred from mutant phenotype /// 0000398 // nuclear mRNA splicing, via spliceosome // inferred by curator /// 0006397 // mRNA processing // inferred from electronic annotation /// 0008380 // RNA splicing // not recorded /// 0008380 // RNA splicing // inferred from electronic annotation	0005634 // nucleus // inferred from electronic annotation /// 0005654 // nucleoplasm // inferred from direct assay /// 0005681 // spliceosomal complex // inferred from direct assay /// 0005681 // spliceosomal complex // inferred from electronic annotation /// 0005730 // nucleolus // inferred from electronic annotation /// 0005887 // integral to plasma membrane // traceable author statement /// 00…	0000166 // nucleotide binding // inferred from electronic annotation /// 0003676 // nucleic acid binding // inferred from electronic annotation /// 0003723 // RNA binding // non-traceable author statement /// 0003723 // RNA binding // inferred from electronic annotation /// 0004872 // receptor activity // inferred from electronic annotation /// 0005515 // protein binding // inferred from physical…	---
11749098_a_at	CAPRIN2	2.4747e-05	4.54388e-06	0.00160005	0.0182033	0.00308603	0.0252328	8.42672	7.83871	8.42672	0.000141554	0.00127061	1.50317	caprin family member 2	NM_001002259 /// NM_023925 /// NM_032156	0030308 // negative regulation of cell growth // inferred from direct assay /// 0040008 // regulation of growth // inferred from electronic annotation	0005737 // cytoplasm // inferred from direct assay /// 0005737 // cytoplasm // inferred from electronic annotation /// 0005739 // mitochondrion // inferred from direct assay /// 0005739 // mitochondrion // inferred from electronic annotation	---	---
11718400_a_at	PNP	1.68964e-09	6.05124e-10	1.74606e-07	0.000119044	1.71682e-07	9.53531e-05	10.2969	9.70931	10.4465	3.54859e-09	1.83358e-06	1.50271	purine nucleoside phosphorylase	NM_000270	0006139 // nucleobase, nucleoside, nucleotide and nucleic acid metabolic process // inferred from direct assay /// 0006139 // nucleobase, nucleoside, nucleotide and nucleic acid metabolic process // inferred from electronic annotation /// 0006148 // inosine catabolic process // inferred from direct assay /// 0006738 // nicotinamide riboside catabolic process // inferred from direct assay /// 0006…	0005622 // intracellular // inferred from direct assay /// 0005737 // cytoplasm // inferred from direct assay /// 0005737 // cytoplasm // inferred from electronic annotation /// 0005856 // cytoskeleton // inferred from electronic annotation	0001882 // nucleoside binding // inferred from direct assay /// 0002060 // purine binding // inferred from direct assay /// 0003824 // catalytic activity // inferred from electronic annotation /// 0004731 // purine-nucleoside phosphorylase activity // inferred from direct assay /// 0004731 // purine-nucleoside phosphorylase activity // inferred from electronic annotation /// 0008144 // drug bindi…	---
11736669_s_at	SPRY4	1.06998e-10	5.03496e-11	0.00931703	0.0510343	0.0060169	0.0376677	6.18576	5.5983	6.18576	0.000677514	0.00375676	1.5026	sprouty homolog 4 (Drosophila)	NM_001127496 /// NM_030964	0007275 // multicellular organismal development // inferred from electronic annotation /// 0009966 // regulation of signal transduction // inferred from electronic annotation /// 0043407 // negative regulation of MAP kinase activity // inferred from electronic annotation	0005737 // cytoplasm // inferred from electronic annotation /// 0005886 // plasma membrane // inferred from electronic annotation /// 0016020 // membrane // inferred from electronic annotation /// 0032587 // ruffle membrane // inferred from electronic annotation /// 0042995 // cell projection // inferred from electronic annotation	0005515 // protein binding // inferred from physical interaction /// 0005515 // protein binding // inferred from electronic annotation	---
11726328_x_at	GBP1	8.38228e-11	4.05268e-11	0.0261038	0.0937367	0.137354	0.233277	5.02875	4.44247	7.76921	0.0128555	0.0290757	1.50137	guanylate binding protein 1, interferon-inducible, 67kDa	NM_002053	---	0005886 // plasma membrane // inferred from electronic annotation /// 0016020 // membrane // inferred from electronic annotation	0000166 // nucleotide binding // inferred from electronic annotation /// 0003924 // GTPase activity // inferred from electronic annotation /// 0005525 // GTP binding // inferred from electronic annotation /// 0005525 // GTP binding // traceable author statement	---
11750347_a_at	HOOK1	5.99809e-13	5.46727e-13	0.021174	0.0831502	0.14469	0.240401	3.97215	3.38603	8.17559	0.0115471	0.0268197	1.5012	hook homolog 1 (Drosophila)	NM_015888	0000226 // microtubule cytoskeleton organization // inferred from electronic annotation /// 0006810 // transport // inferred from electronic annotation /// 0007032 // endosome organization // inferred from mutant phenotype /// 0007040 // lysosome organization // inferred from mutant phenotype /// 0007275 // multicellular organismal development // inferred from electronic annotation /// 0007283 //…	0005737 // cytoplasm // inferred from electronic annotation /// 0005856 // cytoskeleton // inferred from electronic annotation /// 0005874 // microtubule // inferred from electronic annotation /// 0030897 // HOPS complex // inferred from direct assay /// 0070695 // FHF complex // inferred from direct assay	0003779 // actin binding // inferred from electronic annotation /// 0005515 // protein binding // inferred from physical interaction /// 0005515 // protein binding // inferred from electronic annotation /// 0008017 // microtubule binding // inferred from electronic annotation /// 0042802 // identical protein binding // inferred from physical interaction	---
11726611_x_at	MAFF	0.304253	0.0315341	0.000464721	0.00868411	0.00335081	0.0264554	6.98937	6.40474	6.98937	6.78198e-05	0.000773267	1.49965	v-maf musculoaponeurotic fibrosarcoma oncogene homolog F (avian)	NM_001161572 /// NM_001161573 /// NM_001161574 /// NM_012323	0001701 // in utero embryonic development // inferred from electronic annotation /// 0006350 // transcription // inferred from electronic annotation /// 0006355 // regulation of transcription, DNA-dependent // inferred from electronic annotation /// 0006366 // transcription from RNA polymerase II promoter // traceable author statement /// 0006950 // response to stress // inferred from electronic …	0005634 // nucleus // inferred from electronic annotation	0003677 // DNA binding // inferred from electronic annotation /// 0003700 // sequence-specific DNA binding transcription factor activity // inferred from electronic annotation /// 0043565 // sequence-specific DNA binding // inferred from electronic annotation	Smooth_muscle_contraction // GenMAPP
11753858_a_at	SNHG12	0.0525441	0.00611679	0.000247664	0.00600467	0.000239964	0.00572946	10.8158	10.2319	10.8158	9.82788e-06	0.000218182	1.49889	small nucleolar RNA host gene 12 (non-protein coding)	NR_024127	---	---	---	---
11741510_a_at	HERPUD1	0.323133	0.0333601	4.02641e-07	0.000154181	2.50141e-07	0.000118145	9.21999	8.63679	9.21999	6.68385e-09	2.6935e-06	1.49817	homocysteine-inducible, endoplasmic reticulum stress-inducible, ubiquitin-like domain m	NM_001010989 /// NM_001010990 /// NM_014685	0006874 // cellular calcium ion homeostasis // inferred from electronic annotation /// 0006950 // response to stress // inferred from electronic annotation /// 0006986 // response to unfolded protein // inferred from expression pattern /// 0006986 // response to unfolded protein // inferred from electronic annotation /// 0030968 // endoplasmic reticulum unfolded protein response // inferred from …	0005783 // endoplasmic reticulum // inferred from electronic annotation /// 0005789 // endoplasmic reticulum membrane // inferred from direct assay /// 0005789 // endoplasmic reticulum membrane // inferred from electronic annotation /// 0016020 // membrane // inferred from electronic annotation /// 0016021 // integral to membrane // inferred from electronic annotation	0005515 // protein binding // inferred from physical interaction	Circadian_Exercise // GenMAPP
11753446_x_at	HMOX1	1.21906e-08	3.68117e-09	0.00239549	0.0230008	0.0573109	0.143233	6.67088	6.08838	6.67088	0.00124339	0.00572646	1.49744	heme oxygenase (decycling) 1	NM_002133	0001525 // angiogenesis // traceable author statement /// 0001525 // angiogenesis // inferred from electronic annotation /// 0001666 // response to hypoxia // inferred from electronic annotation /// 0001935 // endothelial cell proliferation // traceable author statement /// 0002246 // wound healing involved in inflammatory response // inferred from mutant phenotype /// 0002686 // negative regulat…	0005615 // extracellular space // traceable author statement /// 0005624 // membrane fraction // traceable author statement /// 0005634 // nucleus // inferred from sequence or structural similarity /// 0005634 // nucleus // inferred from electronic annotation /// 0005730 // nucleolus // inferred from electronic annotation /// 0005783 // endoplasmic reticulum // inferred from direct assay /// 0005…	0004392 // heme oxygenase (decyclizing) activity // inferred from direct assay /// 0004392 // heme oxygenase (decyclizing) activity // inferred from mutant phenotype /// 0004392 // heme oxygenase (decyclizing) activity // inferred from electronic annotation /// 0004392 // heme oxygenase (decyclizing) activity // traceable author statement /// 0004630 // phospholipase D activity // inferred from e…	---
11754296_a_at	AEN	0.000192958	3.16892e-05	0.00251312	0.023688	0.000183824	0.00483694	8.25866	7.67619	8.3533	3.17078e-05	0.000469065	1.49742	apoptosis enhancing nuclease	NM_022767	0006915 // apoptosis // inferred from electronic annotation /// 0006974 // response to DNA damage stimulus // inferred from electronic annotation /// 0010212 // response to ionizing radiation // inferred from direct assay /// 0042771 // DNA damage response, signal transduction by p53 class mediator resulting in induction of apoptosis // inferred from direct assay	0005622 // intracellular // inferred from electronic annotation /// 0005634 // nucleus // inferred from electronic annotation /// 0005654 // nucleoplasm // inferred from direct assay /// 0005730 // nucleolus // inferred from direct assay /// 0005730 // nucleolus // inferred from electronic annotation	0003676 // nucleic acid binding // inferred from electronic annotation /// 0004518 // nuclease activity // inferred from electronic annotation /// 0004527 // exonuclease activity // inferred from direct assay /// 0004527 // exonuclease activity // inferred from electronic annotation /// 0016787 // hydrolase activity // inferred from electronic annotation	---
11748382_a_at	SMURF2	1.63568e-06	3.53085e-07	2.46675e-05	0.00167178	8.00199e-06	0.000820413	8.51119	7.93015	8.51119	3.85983e-07	2.84109e-05	1.49592	SMAD specific E3 ubiquitin protein ligase 2	NM_022739	0006464 // protein modification process // inferred from electronic annotation /// 0006511 // ubiquitin-dependent protein catabolic process // inferred from direct assay /// 0016481 // negative regulation of transcription // non-traceable author statement /// 0017015 // regulation of transforming growth factor beta receptor signaling pathway // non-traceable author statement /// 0030509 // BMP si…	0000151 // ubiquitin ligase complex // inferred from direct assay /// 0005622 // intracellular // inferred from electronic annotation /// 0005634 // nucleus // non-traceable author statement /// 0005634 // nucleus // inferred from electronic annotation /// 0005737 // cytoplasm // inferred from electronic annotation /// 0005886 // plasma membrane // inferred from electronic annotation /// 0016020 …	0004842 // ubiquitin-protein ligase activity // inferred from direct assay /// 0005515 // protein binding // inferred from physical interaction /// 0005515 // protein binding // inferred from electronic annotation /// 0016874 // ligase activity // inferred from electronic annotation /// 0016881 // acid-amino acid ligase activity // inferred from electronic annotation /// 0042802 // identical prot…	---
11737041_a_at	PHLDB2	1.96424e-13	2.11397e-13	2.76393e-05	0.00173341	0.000105068	0.00347406	11.6303	11.0495	11.6303	1.71632e-06	7.37517e-05	1.49572	pleckstrin homology-like domain, family B, member 2	NM_001134437 /// NM_001134438 /// NM_001134439 /// NM_145753	0006629 // lipid metabolic process // inferred from electronic annotation /// 0007165 // signal transduction // inferred from electronic annotation /// 0016042 // lipid catabolic process // inferred from electronic annotation	0005737 // cytoplasm // inferred from electronic annotation /// 0016020 // membrane // inferred from electronic annotation	0004629 // phospholipase C activity // inferred from electronic annotation /// 0004871 // signal transducer activity // inferred from electronic annotation /// 0008081 // phosphoric diester hydrolase activity // inferred from electronic annotation /// 0016787 // hydrolase activity // inferred from electronic annotation	---

## Sheet: description of columns
Probeset ID	Affymetrix id for this transcript
Gene Symbol	gene symbol	if more than one symbol, cannot distinguish between them
p-value (cell line)	pvalue for Cell line for 2-way ANOVA
FDR cell line	False Discovery Rate for cell line	No FDR for transcripts with max mean < 4.0
p-value (treatment)	pvalue for treatment using 2-way ANOVA	current sort order for the spreadsheet
FDR treatment	False Discovery Rate for treatment using 2-way ANOVA
p-value (cell line * treatment)	P-value for interaction between cell line & treatment	low pvalue indicates that the effect of treatment on the 2 cell lines were not similar or the base line values were different
FDR (cell line * treatment)	False Discovery rate for interaction
Mean (MiaPaca-2 * PA)	Mean for PA treated MiaPaca-2 cells
Mean (MiaPaca-2 * control)	Mean for untreated MiaPaca-2 cells
max mean	maximum of the 4 means, used to filter out transcripts that are not detectable, max mean < 4.0
p-value (MiaPaca-2 * PA vs. MiaPaca-2 * control)	pvalue for MiaPaca-2 cells treated vs. untreated
FDR (MiaPaca-2 * PA vs. MiaPaca-2 * control)	FDR for MiaPaca-2 cells treated vs. untreated
Fold-Change (MiaPaca-2 * PA vs. MiaPaca-2 * control)	Fold for MiaPaca-2 cells treated vs. untreated
Gene Title	gene title or description
RefSeq Transcript ID	Refseq id from NCBI
Gene Ontology Biological Process	all GO terms for biological process which contain this gene
Gene Ontology Cellular Component	all GO terms for cellular component (where the gene product resides in the cell) which contain this gene
Gene Ontology Molecular Function	all GO terms for Molecular Function which contain this gene
Pathway	Kegg or other pathways that contains this gene.

## Sheet: counts
	p-value (cell line)		p-value (treatment)		p-value (cell line * treatment)		p-value (MiaPaca-2 * PA vs. MiaPaca-2 * control)	FDR (MiaPaca-2 * PA vs. MiaPaca-2 * control)
value	p-value	FDR	p-value	FDR	p-value	FDR	p-value	FDR
<0.0001	22368	24788	669	34	735	50	1935	558
<0.001	25369	28755	1777	251	1927	268	3951	1937
<0.01	29273	33733	4656	1443	4897	1619	7956	5363
<0.025	31049	36070	6756	2706	7074	3034	10556	8060
<0.05	32506	37881	9097	4412	9426	4846	13093	10994
<0.1	34014	40186	12461	7187	12699	7741	16441	15050
<0.2	35641	40186	17235	12531	17365	12892	21015	22014
<0.25	36194	40186	19164	15268	19273	15521	22699	25026
